# Supplementary material for: tert-Butyl N-[3-hy­droxy-1-phenyl-4-(pyrimidin-2-ylsulfan­yl)butan-2-yl]carbamate monohydrate
Source: Acta Crystallogr Sect E Struct Rep Online. 2011 Aug 11;67(Pt 9):o2313–4. doi: 10.1107/S1600536811031850 (PMC3200972; doi:10.1107/S1600536811031850)
Supplement: Supplementary file 2 [file e-67-o2313-Isup2.hkl]

#
# h,k,l, Fc-squared, Fo-squared, sigma(Fo-squared) and status flag
#
data_I
_shelx_title ' 2010src0490 in C2'
_shelx_refln_list_code          4
_shelx_F_calc_maximum      254.22
_exptl_crystal_F_000       840.00
_reflns_d_resolution_high  0.7697
 
loop_
 _symmetry_equiv_pos_as_xyz
 'x, y, z'
 '-x, y, -z'
 'x+1/2, y+1/2, z'
 '-x+1/2, y+1/2, -z'
 
_cell_length_a    19.4238
_cell_length_b     5.1275
_cell_length_c    22.4815
_cell_angle_alpha  90.000
_cell_angle_beta  114.319
_cell_angle_gamma  90.000
 
_shelx_F_squared_multiplier     1.000
 
loop_
 _refln_index_h
 _refln_index_k
 _refln_index_l
 _refln_F_squared_calc
 _refln_F_squared_meas
 _refln_F_squared_sigma
 _refln_observed_status
   0  -6   0       14.25      -14.50     31.67 o
   2  -6   0      439.62      431.90     47.29 o
   4  -6   0      654.13      649.09     55.20 o
   6  -6   0      241.40      159.14     25.38 o
   8  -6   0      346.94      323.87     45.07 o
   1  -5   0     1958.64     2023.88     75.36 o
   3  -5   0     1083.16     1136.67     48.09 o
   5  -5   0      599.86      624.50     32.49 o
   7  -5   0      137.40      116.40     20.46 o
   9  -5   0      303.86      269.68     27.85 o
  11  -5   0       18.34      -29.82     31.90 o
  13  -5   0       96.63       84.84     32.23 o
  15  -5   0       64.38      108.01     42.84 o
   0  -4   0        3.72      -15.35     19.10 o
   2  -4   0      240.30      250.03     15.87 o
   4  -4   0     1153.49     1103.29     33.07 o
   6  -4   0      389.30      374.67     20.15 o
   8  -4   0      417.64      368.70     30.53 o
  10  -4   0      894.68      830.21     36.16 o
  12  -4   0      191.31      167.14     26.55 o
  14  -4   0      463.41      451.48     42.88 o
  16  -4   0      131.15      217.66     55.86 o
  18  -4   0       80.02      109.46     44.64 o
   1  -3   0      447.15      410.74     25.61 o
   3  -3   0      314.46      332.69     16.70 o
   5  -3   0      693.17      663.62     21.70 o
   7  -3   0      161.46      213.91     10.87 o
   9  -3   0     1116.17     1185.09     34.59 o
  11  -3   0      135.04      113.22     12.83 o
  13  -3   0      838.07      819.27     37.89 o
  15  -3   0       13.96      -30.14     27.63 o
  17  -3   0      319.50      249.39     43.77 o
  19  -3   0      171.94      108.14     39.44 o
   0  -2   0     6576.07     7223.05    299.83 o
   2  -2   0     5137.29     5319.22    125.56 o
   4  -2   0      342.28      260.85     13.58 o
   6  -2   0     1410.82     1502.97     35.66 o
   8  -2   0       37.94       45.77      7.50 o
  10  -2   0     2472.31     2534.18     64.94 o
  12  -2   0     1026.02      931.85     35.94 o
  14  -2   0     1120.69     1161.96     63.06 o
  16  -2   0       88.31      106.85     38.11 o
  18  -2   0      207.18      387.22     42.76 o
  20  -2   0       22.46       19.03     34.20 o
   1  -1   0     6593.93     6901.94    217.94 o
   3  -1   0     5121.77     5136.85    108.77 o
   5  -1   0      664.12      665.26     18.43 o
   7  -1   0     1181.35     1139.25     27.63 o
   9  -1   0     5721.71     6037.25    148.73 o
  11  -1   0       37.52       37.63     11.18 o
  13  -1   0      174.65      155.24     24.86 o
  15  -1   0      121.58      107.36     19.70 o
  17  -1   0      153.83       78.74     21.18 o
  19  -1   0      103.21      114.95     37.13 o
  21  -1   0      658.15      670.90     52.73 o
   4   0   0     3598.03     3701.56     80.25 o
   6   0   0       28.38       39.66     10.69 o
   8   0   0       16.32       32.11     10.96 o
  10   0   0        0.84       -9.28     18.55 o
  12   0   0      293.69      331.99     33.59 o
  14   0   0       10.98      -10.42     22.39 o
  16   0   0     1028.40     1054.83     46.22 o
  18   0   0      274.26      299.09     30.42 o
  20   0   0      489.62      513.65     40.40 o
  22   0   0      606.03      554.65     81.03 o
   1   1   0     6499.37     6715.72    335.59 o
   3   1   0     5158.42     5258.56    129.26 o
   5   1   0      624.57      643.60     19.63 o
   7   1   0     1174.02     1096.41     26.51 o
   9   1   0     5742.96     5883.98    133.50 o
  11   1   0       37.79       16.76     10.99 o
  13   1   0      178.40      149.85     16.66 o
  15   1   0      125.12      151.46     34.93 o
  17   1   0      144.39      106.25     18.65 o
  19   1   0       98.94       79.84     27.61 o
  21   1   0      649.47      661.24    101.64 o
   0   2   0     6442.94     7422.77    483.44 o
   2   2   0     5124.25     5650.60    255.80 o
   4   2   0      325.49      324.90     19.76 o
   6   2   0     1431.37     1557.32     60.64 o
   8   2   0       42.89       43.51     11.12 o
  10   2   0     2445.70     2535.71     84.44 o
  12   2   0     1033.01     1101.13     61.61 o
  14   2   0     1149.80     1172.58     48.45 o
  16   2   0       92.12      130.06     43.44 o
  18   2   0      195.54      290.23     59.11 o
  20   2   0       21.93      143.07     53.39 o
   3   3   0      329.39      367.74     55.21 o
   5   3   0      727.43      639.44     39.71 o
   7   3   0      166.76      210.77     19.36 o
   9   3   0     1100.28     1154.57     56.40 o
  11   3   0      134.62      119.75     24.68 o
  13   3   0      816.73      668.37     63.08 o
  15   3   0       12.89       13.11     25.16 o
  17   3   0      315.90      297.71     49.36 o
  19   3   0      176.19       80.31     36.74 o
   4   4   0     1188.15     1156.12     90.00 o
   6   4   0      387.70      273.46     56.12 o
   8   4   0      404.81      402.48     59.89 o
  10   4   0      874.68      632.10     64.97 o
  12   4   0      196.30       95.47     56.25 o
   3   5   0     1090.24     1117.82    103.01 o
   7   5   0      134.08      224.03     57.88 o
   9   5   0      319.52      206.34     56.71 o
 -10  -6   1       91.90      149.40     28.56 o
  -8  -6   1       12.42      147.74     52.77 o
  -6  -6   1      194.78      190.87     34.21 o
  -4  -6   1      473.01      547.10     45.82 o
  -2  -6   1     1084.00     1080.73    146.61 o
   0  -6   1      209.40      164.98     43.44 o
   2  -6   1      352.13      385.81     61.55 o
   4  -6   1      544.50      674.39     50.00 o
   6  -6   1      191.40      210.20     32.11 o
   8  -6   1      180.32      102.43     34.61 o
 -15  -5   1      173.46      274.52     44.29 o
 -13  -5   1      428.40      395.45     41.73 o
 -11  -5   1        8.32       14.25     21.34 o
  -9  -5   1      226.58      218.32     24.67 o
  -7  -5   1      236.59      240.85     26.65 o
  -5  -5   1      998.79     1109.02     62.57 o
  -3  -5   1      403.70      472.72     38.88 o
  -1  -5   1      916.63     1057.34     40.21 o
   1  -5   1      302.49      296.00     28.06 o
   3  -5   1      678.40      673.70     58.32 o
   5  -5   1      126.37      130.00     19.12 o
   7  -5   1        9.01       21.97     26.27 o
   9  -5   1      751.36      811.66     40.59 o
  11  -5   1       69.82       89.37     26.20 o
  13  -5   1        2.99       47.41     32.12 o
 -18  -4   1      157.13      132.15     40.83 o
 -16  -4   1      159.88      248.24     48.18 o
 -14  -4   1      444.07      450.36     36.45 o
 -12  -4   1      180.33      141.82     21.09 o
 -10  -4   1       50.29       90.88     18.54 o
  -8  -4   1      265.50      216.49     17.01 o
  -6  -4   1      327.98      315.91     18.09 o
  -4  -4   1        3.33       14.69     10.64 o
  -2  -4   1       35.65       38.97     11.72 o
   0  -4   1     1015.71     1023.67     44.53 o
   2  -4   1     1039.83      978.95     45.89 o
   4  -4   1     1154.11     1053.38     35.19 o
   6  -4   1      138.24      101.24     12.12 o
   8  -4   1     1203.46     1219.65     82.92 o
  10  -4   1      417.84      367.10     24.89 o
  12  -4   1       83.86       54.16     20.87 o
  14  -4   1       75.06       37.11     15.48 o
  16  -4   1       85.09       21.27     52.15 o
  18  -4   1       37.02      -11.32     67.57 o
 -19  -3   1       89.13       28.26     42.65 o
 -17  -3   1      331.32      327.24     42.86 o
 -15  -3   1      285.85      199.01     39.96 o
 -13  -3   1      512.63      502.08     28.99 o
 -11  -3   1      131.22      140.24     19.75 o
  -9  -3   1      529.38      475.34     18.86 o
  -7  -3   1      741.98      728.39     23.35 o
  -5  -3   1     1474.26     1479.40     41.42 o
  -3  -3   1      424.94      457.38     16.06 o
  -1  -3   1     1356.41     1353.77     44.96 o
   1  -3   1       15.84       62.75     16.28 o
   3  -3   1      780.24      769.24     30.11 o
   5  -3   1      308.00      271.02     14.05 o
   7  -3   1     1414.63     1410.40     40.02 o
   9  -3   1       91.39       87.99     10.74 o
  11  -3   1      179.96      178.26     15.41 o
  13  -3   1      789.50      760.84     43.49 o
  15  -3   1      437.47      465.43     75.11 o
  17  -3   1      143.04      261.61     32.54 o
  19  -3   1      101.70      129.38     34.73 o
 -22  -2   1      638.77      656.53     50.86 o
 -20  -2   1       79.49       42.24     30.86 o
 -18  -2   1      164.48      135.53     42.04 o
 -16  -2   1       66.07      112.06     28.03 o
 -14  -2   1      691.03      677.61     47.45 o
 -12  -2   1      974.21     1028.60     38.66 o
 -10  -2   1       84.99       77.45     11.40 o
  -8  -2   1     2177.04     2081.07     48.48 o
  -6  -2   1     5974.85     6202.75    132.12 o
  -4  -2   1      705.17      712.10     24.87 o
  -2  -2   1     1196.51     1357.02     42.04 o
   0  -2   1     8042.22     8345.34    255.20 o
   2  -2   1     2548.47     2657.84     67.15 o
   4  -2   1      225.99      210.26     14.23 o
   6  -2   1      567.52      651.64     19.08 o
   8  -2   1     1952.93     1942.05     56.74 o
  10  -2   1      149.42      165.99     19.28 o
  12  -2   1       22.10       18.75     21.20 o
  14  -2   1       67.77      166.51     37.30 o
  16  -2   1      731.73      739.05     54.47 o
  18  -2   1       76.56       67.95     26.75 o
  20  -2   1       65.99       66.00     26.97 o
 -23  -1   1      123.53      133.64     55.80 o
 -21  -1   1       61.88       43.50     35.26 o
 -19  -1   1      342.30      376.02     34.67 o
 -17  -1   1     1517.23     1558.57     87.58 o
 -15  -1   1      147.01      165.66     21.34 o
 -13  -1   1     1031.22      967.55     35.91 o
 -11  -1   1      330.19      299.20     17.02 o
  -9  -1   1     2443.46     2513.28     65.82 o
  -7  -1   1     1927.52     2098.72     44.85 o
  -5  -1   1     1342.38     1357.35     29.66 o
  -3  -1   1    38799.60    38914.70    940.99 o
  -1  -1   1      908.34      954.90     32.87 o
   1  -1   1    16677.02    16091.53    439.30 o
   3  -1   1    11338.66    11207.73    269.30 o
   5  -1   1     4563.76     4692.38     99.56 o
   7  -1   1     4129.79     4244.91     85.13 o
   9  -1   1     1187.87     1130.92     34.60 o
  11  -1   1      185.42      219.23     19.15 o
  13  -1   1      243.77      315.59     27.71 o
  15  -1   1       15.10       77.13     29.72 o
  17  -1   1     2069.90     2239.13     84.24 o
  19  -1   1       35.07       36.42     29.45 o
  21  -1   1      340.70      270.21     32.24 o
 -22   0   1        2.69       93.77     36.91 o
 -20   0   1       32.27       74.51     25.43 o
 -18   0   1      767.87      882.39     42.66 o
 -16   0   1        0.26       14.23     23.51 o
 -14   0   1        0.19      -24.89     18.78 o
 -12   0   1     1065.30     1098.64     41.54 o
 -10   0   1     5237.95     5292.81    136.82 o
  -8   0   1      681.83      616.28     19.52 o
  -6   0   1     5709.47     5767.99    126.32 o
  -4   0   1     1783.44     1783.76     40.15 o
   4   0   1     2768.52     2608.36     63.90 o
   6   0   1      582.13      595.38     19.94 o
   8   0   1       11.34       -3.00      9.82 o
  10   0   1     7113.71     7349.27    210.30 o
  12   0   1      172.36      126.39     17.22 o
  14   0   1      306.51      374.10     28.81 o
  16   0   1      363.69      393.52     27.64 o
  18   0   1      487.14      490.01     32.92 o
  20   0   1      653.83      786.69     55.53 o
  22   0   1      700.74      846.02     74.91 o
 -21   1   1       64.97       34.99     47.15 o
 -19   1   1      336.64      359.79     38.00 o
 -17   1   1     1503.50     1475.76    100.12 o
 -15   1   1      142.59      194.26     21.98 o
 -13   1   1     1037.95      999.22     72.27 o
 -11   1   1      339.82      340.47     17.19 o
  -9   1   1     2405.45     2448.40     75.57 o
  -7   1   1     1930.21     2031.84     49.22 o
  -5   1   1     1356.80     1421.04     35.07 o
  -3   1   1    38842.79    39914.43   1060.45 o
  -1   1   1      910.03     1013.56     49.44 o
   1   1   1    16683.74    16787.79    590.31 o
   3   1   1    11250.32    11187.21    282.78 o
   5   1   1     4487.13     4604.81    104.28 o
   7   1   1     4080.08     4170.74     94.58 o
   9   1   1     1192.94     1129.66     34.41 o
  11   1   1      191.66      252.72     20.46 o
  13   1   1      257.70      262.38     20.86 o
  15   1   1       14.84       51.98     20.29 o
  17   1   1     2088.29     2101.56     83.87 o
  19   1   1       33.40       -7.54     38.24 o
  21   1   1      327.91      273.07     57.88 o
 -22   2   1      638.59      640.04     85.65 o
 -18   2   1      171.10      138.06     44.16 o
 -16   2   1       65.56       62.61     16.33 o
 -14   2   1      708.46      671.23     41.03 o
 -12   2   1      969.29     1043.79     45.47 o
 -10   2   1       88.12       61.11     11.26 o
  -8   2   1     2162.18     2150.90     71.16 o
  -6   2   1     5927.35     5960.91    183.37 o
  -4   2   1      675.20      619.39     30.43 o
  -2   2   1     1171.00     1279.89     85.45 o
   0   2   1     7984.93     8148.40    290.94 o
   2   2   1     2545.61     2873.98    123.98 o
   4   2   1      211.74      193.01     14.29 o
   6   2   1      570.77      681.27     26.77 o
   8   2   1     1996.63     1995.38     58.51 o
  10   2   1      144.56      157.47     16.25 o
  12   2   1       25.54       21.08     12.84 o
  14   2   1       68.77      106.20     19.57 o
  16   2   1      739.57      797.33     48.72 o
  18   2   1       76.80       62.31     59.80 o
  20   2   1       63.40       76.09     57.68 o
 -19   3   1       86.22       79.01     40.45 o
 -17   3   1      319.51      388.35     40.67 o
 -15   3   1      277.47      236.21     31.80 o
 -13   3   1      535.02      523.13     65.10 o
 -11   3   1      134.87      189.88     26.70 o
  -9   3   1      544.87      442.57     37.90 o
  -7   3   1      745.03      707.09     88.55 o
  -5   3   1     1518.10     1505.48     75.70 o
  -3   3   1      426.15      414.55     59.86 o
  -1   3   1     1325.03     1326.70     88.12 o
   1   3   1       16.17      119.72     46.89 o
   3   3   1      810.01      769.68     47.30 o
   5   3   1      316.74      304.39     26.92 o
   7   3   1     1392.77     1369.52     76.67 o
   9   3   1       80.79       97.32     19.94 o
  11   3   1      181.01      231.24     33.20 o
  13   3   1      791.02      821.19     87.53 o
  15   3   1      436.10      430.62     38.79 o
 -14   4   1      445.51      314.36     73.42 o
 -12   4   1      184.60      181.50     39.28 o
 -10   4   1       49.91      186.25     54.69 o
  -8   4   1      272.55      166.67     55.67 o
  -6   4   1      341.85      242.44     44.48 o
  -4   4   1        5.14      -13.27     40.45 o
  -2   4   1       36.09       61.52     41.42 o
   2   4   1     1047.60     1084.33     98.91 o
   4   4   1     1153.49     1040.76     83.76 o
   6   4   1      136.66      162.90     37.85 o
   8   4   1     1216.25     1108.39     90.20 o
  12   4   1       89.59       81.09     40.84 o
  14   4   1       74.81       30.82     41.16 o
  -9   5   1      233.04      263.05     59.96 o
  -7   5   1      237.70      325.29     55.54 o
  -5   5   1      991.40      862.64     90.59 o
  -3   5   1      407.48      463.67     64.32 o
   3   5   1      682.31      597.76     77.13 o
   5   5   1      129.73      212.26     48.58 o
   7   5   1        9.86      -58.04     38.69 o
   9   5   1      741.55      782.84     96.96 o
 -10  -6   2      367.12      445.00     58.46 o
  -8  -6   2       30.17        0.61     41.36 o
  -6  -6   2        2.44      -12.11     41.55 o
  -4  -6   2       80.40      176.15     23.81 o
  -2  -6   2      515.71      601.29     57.65 o
   0  -6   2      180.97      331.69     36.38 o
   2  -6   2      193.92      284.00     34.96 o
   4  -6   2      225.93      298.56     30.74 o
   6  -6   2      100.34       74.02     37.34 o
   8  -6   2      124.76      171.74     27.75 o
 -15  -5   2       78.01      166.20     48.72 o
 -13  -5   2      234.99      320.46     51.81 o
 -11  -5   2      569.37      613.48     36.65 o
  -9  -5   2      744.07      721.14     40.18 o
  -7  -5   2      297.64      285.25     25.10 o
  -5  -5   2      178.75      267.93     24.67 o
  -3  -5   2      301.79      283.84     26.85 o
  -1  -5   2      887.74      836.42     37.92 o
   1  -5   2     1183.52     1162.88     47.55 o
   3  -5   2      165.81      232.63     23.29 o
   5  -5   2      175.03      258.85     28.78 o
   7  -5   2      125.82      181.30     22.49 o
   9  -5   2      713.03      760.09     71.77 o
  11  -5   2      132.26      133.87     22.71 o
  13  -5   2      482.86      427.17     41.24 o
 -18  -4   2      132.98      198.44     45.84 o
 -16  -4   2       82.71      145.18     39.87 o
 -14  -4   2      505.91      614.04     55.27 o
 -12  -4   2      160.77      100.58     25.17 o
 -10  -4   2      108.55       81.98     16.24 o
  -8  -4   2      564.65      569.16     32.81 o
  -6  -4   2     1128.12     1111.20     34.92 o
  -4  -4   2     2310.89     2269.30     59.79 o
  -2  -4   2      113.89      154.05     13.72 o
   0  -4   2      549.39      513.97     22.36 o
   2  -4   2      880.61      760.59     26.63 o
   4  -4   2       20.15       21.08      9.03 o
   6  -4   2       56.55       57.42     10.14 o
   8  -4   2      809.75      867.42     46.76 o
  10  -4   2        5.84      -10.19     43.02 o
  12  -4   2      227.40      258.32     26.98 o
  14  -4   2      808.35      847.36     47.38 o
  16  -4   2      144.83      143.46     23.08 o
 -21  -3   2       16.29       75.31     39.70 o
 -19  -3   2      111.04      120.06     27.28 o
 -17  -3   2      160.94      232.79     30.88 o
 -15  -3   2      133.41      124.61     21.65 o
 -13  -3   2     1537.01     1662.08     69.86 o
 -11  -3   2      567.70      531.01     57.91 o
  -9  -3   2      753.80      661.04     22.96 o
  -7  -3   2      109.85      143.46     12.15 o
  -5  -3   2      714.16      717.95     21.93 o
  -3  -3   2      800.95      803.37     22.21 o
  -1  -3   2      115.84      143.96     16.08 o
   1  -3   2     2415.25     2689.04     65.38 o
   3  -3   2     2137.21     2021.02     56.30 o
   5  -3   2      359.16      332.02     15.65 o
   7  -3   2      618.58      630.48     20.39 o
   9  -3   2     2345.10     2359.65     63.14 o
  11  -3   2     1265.20     1249.33     42.31 o
  13  -3   2      338.07      316.06     44.25 o
  15  -3   2        8.08       27.23     35.31 o
  17  -3   2      259.17      202.54     37.71 o
  19  -3   2      111.58      149.18     33.88 o
 -22  -2   2      228.27      291.34     34.87 o
 -20  -2   2      266.23      213.26     39.70 o
 -18  -2   2       85.78       84.27     33.54 o
 -16  -2   2       42.95       49.30     22.85 o
 -14  -2   2     1834.27     1726.59     89.63 o
 -12  -2   2       25.17       25.12     10.53 o
 -10  -2   2     1393.82     1345.04     38.13 o
  -8  -2   2     1441.17     1493.91     39.38 o
  -6  -2   2     1956.65     1763.76     44.49 o
  -4  -2   2     1072.27     1095.71     26.46 o
  -2  -2   2       52.35       80.49     12.90 o
   0  -2   2     4241.60     4432.02    118.24 o
   2  -2   2      890.02      993.53     27.64 o
   4  -2   2     4699.91     4766.41    107.26 o
   6  -2   2     2001.12     2062.71     46.78 o
   8  -2   2     1097.47     1039.30     27.61 o
  10  -2   2      948.15      824.93     45.38 o
  12  -2   2      184.22      196.33     14.13 o
  14  -2   2      607.85      556.56     62.69 o
  16  -2   2      700.10      578.65     67.57 o
  18  -2   2      486.78      432.68     47.78 o
  20  -2   2      209.18      256.28     48.94 o
 -23  -1   2      255.68      222.73     45.35 o
 -21  -1   2       85.96       85.88     25.60 o
 -19  -1   2      486.85      525.09     28.48 o
 -17  -1   2      264.78      240.62     24.03 o
 -15  -1   2     1481.82     1414.63    101.96 o
 -13  -1   2      490.87      439.65     23.62 o
 -11  -1   2     1040.03     1101.76     39.70 o
  -9  -1   2      439.16      491.59     18.14 o
  -7  -1   2      904.23      889.42     33.10 o
  -5  -1   2    10095.20    10501.80    225.53 o
  -3  -1   2     3196.12     3216.42     70.38 o
  -1  -1   2    15248.29    15108.89    354.17 o
   1  -1   2     3591.56     3516.23     88.32 o
   3  -1   2     9568.40     9636.01    209.20 o
   5  -1   2      625.07      612.94     17.63 o
   7  -1   2     4843.60     4960.00    112.05 o
   9  -1   2      404.10      388.45     23.95 o
  11  -1   2      114.08      112.25     19.81 o
  13  -1   2      805.78      788.81     41.99 o
  15  -1   2      341.40      347.84     25.98 o
  17  -1   2      747.54      633.01     47.58 o
  19  -1   2        0.33       69.80     32.37 o
  21  -1   2        2.63       27.89     55.93 o
 -22   0   2      289.86      227.50     39.02 o
 -20   0   2      422.87      385.01     38.48 o
 -18   0   2       25.35       38.53     20.85 o
 -16   0   2       45.03       56.06     17.77 o
 -14   0   2     2386.52     2401.57     78.92 o
 -12   0   2      176.63      175.04     16.91 o
 -10   0   2     4439.30     4298.56    100.92 o
  -8   0   2      753.75      680.16     22.96 o
  -6   0   2    13735.73    13467.68    302.01 o
  -4   0   2     5422.02     5539.66    121.80 o
   2   0   2    14988.88    14022.81    415.33 o
   4   0   2      253.45      238.87     11.89 o
   6   0   2       70.43       74.55      9.81 o
   8   0   2     4128.60     4329.30     96.82 o
  10   0   2     1049.15     1111.49     41.70 o
  12   0   2      868.33      848.00     46.68 o
  14   0   2       54.64      142.25     37.36 o
  16   0   2      841.27      839.58     42.26 o
  18   0   2       13.05       34.38     32.61 o
  20   0   2       53.95       75.63     42.27 o
  22   0   2        0.74       16.89     36.20 o
 -23   1   2      247.50      288.87     64.84 o
 -21   1   2       84.10       53.41     21.79 o
 -19   1   2      477.63      458.04     40.92 o
 -17   1   2      264.82      261.63     24.16 o
 -15   1   2     1466.89     1507.82     60.27 o
 -13   1   2      491.56      525.21     32.72 o
 -11   1   2     1055.79     1118.80     39.20 o
  -9   1   2      465.35      505.85     18.85 o
  -7   1   2      885.24      865.62     24.15 o
  -5   1   2     9945.05    10353.59    246.63 o
  -3   1   2     3187.89     3304.11     80.22 o
  -1   1   2    15417.81    15405.00    631.73 o
   1   1   2     3600.92     3560.97    100.95 o
   3   1   2     9565.03     9588.72    234.36 o
   5   1   2      640.34      671.91     18.04 o
   7   1   2     4818.00     4862.03    110.69 o
   9   1   2      395.14      411.66     19.53 o
  11   1   2      113.43       68.35     30.76 o
  13   1   2      785.64      770.53     57.14 o
  15   1   2      349.58      334.08     24.67 o
  17   1   2      736.86      668.30     40.04 o
  19   1   2        0.33       54.64     38.35 o
  21   1   2        4.05       52.61     46.17 o
 -20   2   2      263.98      156.33     43.05 o
 -18   2   2       90.91      124.40     24.49 o
 -16   2   2       43.95       70.93     18.91 o
 -14   2   2     1784.34     1741.68     84.57 o
 -12   2   2       25.35       19.91     20.04 o
 -10   2   2     1354.52     1417.00     43.52 o
  -8   2   2     1440.82     1580.15     42.95 o
  -6   2   2     1953.40     1736.94     67.26 o
  -4   2   2     1104.10     1104.62     63.80 o
  -2   2   2       58.87      115.04     30.56 o
   0   2   2     4286.43     4808.98    185.74 o
   2   2   2      871.44      863.97     69.97 o
   4   2   2     4728.99     4871.56    140.97 o
   6   2   2     2019.60     2062.21     68.84 o
   8   2   2     1099.79      914.68     42.68 o
  10   2   2      946.88      834.17     43.80 o
  12   2   2      175.26      149.32     17.59 o
  14   2   2      614.57      604.94     38.46 o
  16   2   2      677.33      556.71    104.70 o
  18   2   2      492.18      516.28     47.51 o
  20   2   2      207.86      240.81     59.89 o
 -19   3   2      107.31      128.50     55.08 o
 -17   3   2      156.59      282.49     64.45 o
 -15   3   2      141.77      113.54     18.81 o
 -13   3   2     1536.87     1492.15     87.38 o
 -11   3   2      569.25      591.08     62.72 o
  -9   3   2      783.27      608.47     29.08 o
  -7   3   2      113.61      141.21     20.80 o
  -5   3   2      720.22      721.56     44.49 o
  -3   3   2      798.61      910.04     85.91 o
  -1   3   2      100.79       65.68     37.52 o
   1   3   2     2417.87     2870.40    191.91 o
   3   3   2     2139.95     2164.82    153.21 o
   5   3   2      348.53      442.99     50.98 o
   7   3   2      593.48      716.55     44.74 o
   9   3   2     2338.17     2283.11    155.59 o
  11   3   2     1267.79     1183.47    100.70 o
  13   3   2      352.98      330.62     34.82 o
  15   3   2        7.22       11.34     33.49 o
 -14   4   2      498.37      594.97     78.17 o
 -10   4   2      113.30      125.90     45.46 o
  -8   4   2      572.98      489.75     61.84 o
  -6   4   2     1162.43     1214.26    143.85 o
  -4   4   2     2284.17     2170.41    148.79 o
  -2   4   2      109.95      175.39     48.19 o
   2   4   2      881.69      806.90     73.49 o
   4   4   2       15.81      -20.09     29.20 o
   6   4   2       59.15      114.32     34.47 o
   8   4   2      822.74      858.86     81.55 o
  10   4   2        5.67       22.18     52.41 o
  12   4   2      235.33      208.03     51.63 o
  14   4   2      813.11      888.39     89.35 o
  -9   5   2      741.96      703.05    104.70 o
  -7   5   2      294.68      356.76     69.26 o
  -3   5   2      303.60      184.88     57.68 o
   5   5   2      169.03      174.67     57.75 o
   7   5   2      123.72      265.98     56.25 o
   9   5   2      703.97      766.07     82.39 o
 -10  -6   3      135.77      127.44     37.04 o
  -8  -6   3        2.50       60.52     32.48 o
  -6  -6   3      271.01      272.22     33.53 o
  -4  -6   3       76.34       52.84     24.62 o
  -2  -6   3      891.13      993.98     54.71 o
   0  -6   3      111.86      169.34     49.16 o
   2  -6   3      370.69      392.20     34.46 o
   4  -6   3       33.02       66.71     28.65 o
   6  -6   3       48.80       70.66     24.52 o
   8  -6   3      186.89      161.01     26.67 o
 -15  -5   3      230.45      132.21     38.41 o
 -13  -5   3      476.66      513.37     51.98 o
 -11  -5   3     1261.27     1366.50    124.09 o
  -9  -5   3       62.73       64.80     18.05 o
  -7  -5   3      110.36      143.80     24.19 o
  -5  -5   3      794.98      641.93     34.99 o
  -3  -5   3       15.25       -0.21     41.33 o
  -1  -5   3      172.39      222.82     24.18 o
   1  -5   3      515.58      525.58     35.82 o
   3  -5   3      832.14      845.55     52.33 o
   5  -5   3       49.29        8.07     20.94 o
   7  -5   3       95.81      119.98     19.20 o
   9  -5   3       45.37       47.95     25.11 o
  11  -5   3      824.42      786.51     60.33 o
  13  -5   3       23.45       56.92     32.06 o
 -18  -4   3      157.45      134.55     39.17 o
 -16  -4   3      322.56      322.94     44.66 o
 -14  -4   3       37.20       37.26     24.65 o
 -12  -4   3      198.40      195.44     17.74 o
 -10  -4   3      323.38      322.52     28.97 o
  -8  -4   3      673.02      653.22     25.51 o
  -6  -4   3      824.71      797.29     32.37 o
  -4  -4   3      971.23      924.68     39.88 o
  -2  -4   3     1492.26     1411.50     46.94 o
   0  -4   3      140.01      102.33     14.91 o
   2  -4   3      180.44      176.02     12.14 o
   4  -4   3     1198.71     1224.03     37.97 o
   6  -4   3      460.95      453.69     18.68 o
   8  -4   3       84.90      179.94     53.39 o
  10  -4   3      552.05      468.01     34.19 o
  12  -4   3      497.22      657.53     47.46 o
  14  -4   3        2.16      -12.72     59.18 o
  16  -4   3      104.14      151.94     51.86 o
 -21  -3   3       19.74       30.75     56.48 o
 -19  -3   3      536.39      522.40     53.62 o
 -17  -3   3      246.92      181.41     35.63 o
 -15  -3   3      179.89      162.25     31.87 o
 -13  -3   3      374.11      334.02     21.74 o
 -11  -3   3      882.02      794.16     36.12 o
  -9  -3   3      917.26      937.26     30.51 o
  -7  -3   3     1288.38     1355.20     35.45 o
  -5  -3   3      316.21      277.01     12.81 o
  -3  -3   3        2.91       37.02      8.17 o
  -1  -3   3     1709.97     1741.97     44.34 o
   1  -3   3     3827.25     4050.53    100.10 o
   3  -3   3     3239.85     3360.02     87.09 o
   5  -3   3      539.44      471.67     35.41 o
   7  -3   3      710.29      711.05     25.14 o
   9  -3   3      201.93      198.09     19.98 o
  11  -3   3     1280.50     1233.98     43.87 o
  13  -3   3      215.60      185.99     31.28 o
  15  -3   3        1.31        4.41     28.94 o
  17  -3   3       93.57       59.89     29.07 o
  19  -3   3       14.62      127.26     40.86 o
 -22  -2   3       39.39       22.38     53.59 o
 -20  -2   3       70.80       13.20     45.59 o
 -18  -2   3       19.03       44.13     27.39 o
 -16  -2   3      959.74      962.23     55.21 o
 -14  -2   3      794.53      615.25     69.91 o
 -12  -2   3      545.51      471.40     38.28 o
 -10  -2   3      452.53      428.01     18.77 o
  -8  -2   3     3542.19     3582.80     80.06 o
  -6  -2   3     6603.56     7006.22    142.13 o
  -4  -2   3     4087.95     4472.34     91.08 o
  -2  -2   3      531.94      613.34     25.47 o
   0  -2   3       48.58       62.17      8.27 o
   2  -2   3     3114.33     3200.22     74.15 o
   4  -2   3     2327.32     2489.91     56.57 o
   6  -2   3     2194.70     2330.35     51.66 o
   8  -2   3       37.36       70.64      8.12 o
  10  -2   3      134.47      103.51     18.91 o
  12  -2   3      168.78      165.08     17.88 o
  14  -2   3      847.74      945.33     59.10 o
  16  -2   3      181.10      190.84     31.86 o
  18  -2   3      169.33      273.54     43.15 o
  20  -2   3      621.56      728.35     61.59 o
 -23  -1   3       99.99      131.56     47.99 o
 -21  -1   3      396.71      301.55     36.06 o
 -19  -1   3      413.30      417.33     33.43 o
 -17  -1   3      352.04      409.86     34.37 o
 -15  -1   3     1446.16     1442.29     58.97 o
 -13  -1   3       22.55       13.69     13.64 o
 -11  -1   3      433.15      447.62     20.77 o
  -9  -1   3      340.46      347.22     17.61 o
  -7  -1   3     1717.89     1633.45     37.78 o
  -5  -1   3    22010.09    22542.71    485.28 o
  -3  -1   3     5171.92     5161.39    106.91 o
  -1  -1   3     9663.56     9454.34    224.98 o
   1  -1   3     2627.95     2568.18     65.08 o
   3  -1   3     7784.40     7688.63    190.48 o
   5  -1   3      438.80      436.94     15.92 o
   7  -1   3     5931.93     5813.13    142.42 o
   9  -1   3     2768.67     2805.46     79.26 o
  11  -1   3       73.78       37.36     36.71 o
  13  -1   3      480.06      548.22     53.49 o
  15  -1   3       12.19       17.43     17.07 o
  17  -1   3      704.28      697.31     47.06 o
  19  -1   3      346.58      318.50     46.94 o
  21  -1   3      213.24      180.22     32.85 o
 -22   0   3        0.19      -13.21     36.81 o
 -20   0   3      281.90      308.01     38.01 o
 -18   0   3       14.42      -12.03     18.07 o
 -16   0   3     1632.98     1569.02     66.70 o
 -14   0   3    11508.85    12386.58    379.49 o
 -12   0   3      647.81      630.91     26.52 o
 -10   0   3       23.63        9.01     14.49 o
  -8   0   3     3414.00     3495.86     81.43 o
  -6   0   3      736.09      886.84     22.78 o
  -4   0   3     3090.48     3020.70     76.69 o
  -2   0   3       78.38      143.48      8.38 o
   0   0   3     4047.10     4071.55     93.92 o
   2   0   3     1056.59     1063.99     45.57 o
   4   0   3     2187.43     2110.19     59.11 o
   6   0   3     1071.35     1159.76     33.02 o
   8   0   3     4553.18     4659.04    133.90 o
  10   0   3     1994.28     2017.28     60.56 o
  12   0   3      108.18      113.64     17.31 o
  14   0   3      707.66      573.89     34.00 o
  16   0   3     3435.78     3563.50    133.69 o
  18   0   3      200.89      157.75     31.38 o
  20   0   3      230.64      225.93     47.93 o
 -23   1   3       95.21      184.88     53.46 o
 -21   1   3      396.44      353.51     42.79 o
 -19   1   3      419.41      360.09     44.18 o
 -17   1   3      352.24      335.30     28.05 o
 -15   1   3     1422.93     1403.62     80.91 o
 -13   1   3       24.77        8.50     14.01 o
 -11   1   3      456.57      454.10     24.21 o
  -9   1   3      340.49      346.08     15.79 o
  -7   1   3     1702.91     1604.85     37.00 o
  -5   1   3    22055.23    22550.47    498.57 o
  -3   1   3     5150.33     5243.88    123.87 o
  -1   1   3     9725.16     9828.93    283.06 o
   1   1   3     2640.11     2623.00     71.92 o
   3   1   3     7670.21     7715.28    191.14 o
   5   1   3      443.51      437.65     15.87 o
   7   1   3     5883.01     5980.14    137.20 o
   9   1   3     2774.24     2845.71     81.33 o
  11   1   3       78.74       74.64     12.14 o
  13   1   3      492.43      499.25     26.62 o
  15   1   3       12.43        5.92     11.19 o
  17   1   3      683.29      660.27     50.39 o
  19   1   3      345.07      342.77     48.48 o
  21   1   3      223.61      142.68     51.24 o
 -22   2   3       41.18       14.18     57.94 o
 -20   2   3       69.00      106.98     54.11 o
 -18   2   3       16.25       82.44     17.97 o
 -16   2   3      944.59      884.44     48.79 o
 -14   2   3      781.22      709.02     40.05 o
 -12   2   3      548.86      523.46     21.74 o
 -10   2   3      445.19      428.20     18.96 o
  -8   2   3     3537.40     3551.33     88.47 o
  -6   2   3     6648.71     6937.13    240.11 o
  -4   2   3     4058.20     4482.12    195.90 o
  -2   2   3      567.35      674.85     50.37 o
   0   2   3       43.62       35.94     18.40 o
   2   2   3     3147.48     3193.99    139.91 o
   4   2   3     2329.53     2386.26     95.32 o
   6   2   3     2160.86     2271.89     66.36 o
   8   2   3       29.89       65.16     36.19 o
  10   2   3      129.79       73.18     11.17 o
  12   2   3      161.05      174.47     16.08 o
  14   2   3      844.75      902.79     36.62 o
  16   2   3      185.96      168.90     27.03 o
  18   2   3      167.86      217.79     50.07 o
  20   2   3      632.18      519.53     69.91 o
 -21   3   3       19.32       -9.56     37.78 o
 -19   3   3      553.69      598.35     74.27 o
 -17   3   3      249.08      137.22     35.96 o
 -15   3   3      175.07      180.31     24.66 o
 -13   3   3      366.48      365.67     58.01 o
 -11   3   3      913.13      741.86     33.03 o
  -9   3   3      920.25      926.60     43.40 o
  -7   3   3     1282.71     1420.83     95.89 o
  -5   3   3      301.34      192.62     38.04 o
  -3   3   3        4.06      -17.17     30.95 o
  -1   3   3     1704.13     1745.56    120.76 o
   1   3   3     3810.15     4035.76    246.60 o
   3   3   3     3192.97     3499.71    245.62 o
   5   3   3      535.50      417.85     33.47 o
   7   3   3      702.48      789.74     72.31 o
   9   3   3      204.13      196.15     36.81 o
  11   3   3     1317.50     1249.18     66.85 o
  13   3   3      206.17      192.94     56.87 o
  15   3   3        1.77       -5.79     46.56 o
 -16   4   3      323.43      300.31     52.94 o
 -14   4   3       33.05       73.68     48.12 o
 -12   4   3      202.34      254.21     55.67 o
 -10   4   3      332.30      313.45     49.81 o
  -8   4   3      675.83      601.02     76.09 o
  -4   4   3      962.25      970.46    104.37 o
  -2   4   3     1495.23     1129.52    117.97 o
   2   4   3      173.18      137.22     44.16 o
   4   4   3     1222.14     1011.75     99.43 o
   6   4   3      464.21      431.81     53.33 o
   8   4   3       76.73      127.33     45.26 o
  12   4   3      505.48      568.70     74.66 o
  14   4   3        2.26      -38.37     38.69 o
  -9   5   3       67.26       91.50     46.89 o
  -7   5   3      103.80       76.74     56.25 o
   3   5   3      820.25      870.64     85.26 o
   5   5   3       49.20       15.54     44.16 o
   7   5   3       94.74       76.48     40.12 o
   9   5   3       44.15      128.76     55.54 o
 -10  -6   4      119.19      215.32     52.28 o
  -8  -6   4      307.94      220.82     41.47 o
  -6  -6   4      147.45      110.01     33.33 o
  -4  -6   4       10.34      -12.06     24.81 o
  -2  -6   4      528.77      535.12     33.73 o
   0  -6   4       92.53      125.15     24.01 o
   4  -6   4      190.70      258.93     32.40 o
   6  -6   4      194.31      227.53     27.16 o
   8  -6   4       34.75       68.88     41.32 o
 -15  -5   4      189.36      278.80     38.38 o
 -13  -5   4      184.49      227.10     33.52 o
 -11  -5   4      222.52      339.16     47.70 o
  -9  -5   4        7.77        1.87     15.61 o
  -7  -5   4       46.50       94.06     18.90 o
  -5  -5   4      994.76      993.36     41.20 o
  -3  -5   4      333.46      411.78     40.86 o
  -1  -5   4      134.58      176.77     22.44 o
   1  -5   4      459.90      418.64     36.06 o
   3  -5   4      232.10      249.72     26.33 o
   5  -5   4      290.13      268.22     23.49 o
   7  -5   4       70.10      116.57     20.10 o
   9  -5   4       37.52       13.02     19.50 o
  11  -5   4      372.79      370.61     38.14 o
  13  -5   4       53.74       47.01     23.04 o
 -18  -4   4       57.11       93.48     59.05 o
 -16  -4   4       85.81       47.54     46.24 o
 -14  -4   4      859.25      868.75     50.90 o
 -12  -4   4      657.05      536.38     33.85 o
 -10  -4   4      410.20      393.41     21.80 o
  -8  -4   4      151.55      176.50     17.61 o
  -6  -4   4     1038.86     1066.33     32.32 o
  -4  -4   4     1366.93     1379.68     37.55 o
  -2  -4   4      747.09      788.96     25.02 o
   0  -4   4      764.07      731.17     23.26 o
   2  -4   4       67.63       47.90      7.83 o
   4  -4   4      934.71      957.79     33.85 o
   6  -4   4        9.81       15.53     13.64 o
   8  -4   4      532.59      539.90     37.67 o
  10  -4   4      150.46      138.45     32.52 o
  12  -4   4      339.09      270.12     26.76 o
  14  -4   4      249.42      202.14     30.30 o
  16  -4   4      143.06      199.11     25.88 o
 -21  -3   4      243.51      314.03     67.70 o
 -19  -3   4      249.42      156.52     40.85 o
 -17  -3   4       75.89       89.96     30.28 o
 -15  -3   4      750.11      783.73     48.31 o
 -13  -3   4      142.21      129.48     41.75 o
 -11  -3   4     1366.73     1398.45     52.05 o
  -9  -3   4     1148.98     1105.95     31.89 o
  -7  -3   4      348.12      346.72     15.70 o
  -5  -3   4      680.31      638.02     26.14 o
  -3  -3   4       33.51       27.93      7.09 o
  -1  -3   4      529.64      518.24     25.02 o
   1  -3   4     1146.52     1198.26     30.10 o
   3  -3   4     1918.80     1989.27     52.79 o
   5  -3   4       20.43       35.72      7.02 o
   7  -3   4      526.37      538.28     18.43 o
   9  -3   4      557.87      539.26     23.70 o
  11  -3   4      292.45      291.92     42.18 o
  13  -3   4      418.29      370.60     27.88 o
  15  -3   4        8.77       -8.93     30.22 o
  17  -3   4      161.30      125.04     41.36 o
 -22  -2   4      221.57      231.91     95.82 o
 -20  -2   4      148.67      225.66     72.51 o
 -18  -2   4      978.68      875.67     48.04 o
 -16  -2   4      365.77      325.61     57.49 o
 -14  -2   4     2559.84     2587.88    111.55 o
 -12  -2   4       66.14       71.64     22.22 o
 -10  -2   4       43.57       27.44     13.16 o
  -8  -2   4     1098.57     1131.06     31.69 o
  -6  -2   4     2900.86     2879.73     61.35 o
  -4  -2   4     1495.78     1652.17     39.02 o
  -2  -2   4     3579.86     3836.86     83.07 o
   0  -2   4       62.75       60.16      8.16 o
   2  -2   4     2772.69     2825.17     74.59 o
   4  -2   4     1335.63     1395.31     34.07 o
   6  -2   4      392.81      393.36     24.49 o
   8  -2   4     1382.87     1422.04     42.76 o
  10  -2   4     2202.27     2201.43     71.67 o
  12  -2   4      515.91      521.90     29.50 o
  14  -2   4      357.99      322.16     62.04 o
  16  -2   4      367.90      396.13     38.54 o
  18  -2   4       65.86      112.56     38.28 o
  20  -2   4      199.10      255.04     38.39 o
 -23  -1   4       36.32       42.37     33.62 o
 -21  -1   4      119.05       81.29     40.45 o
 -19  -1   4      239.75      297.13     35.71 o
 -17  -1   4      607.33      515.00     26.01 o
 -15  -1   4      517.15      493.50     31.26 o
 -13  -1   4      769.65      786.66     39.07 o
 -11  -1   4     1262.23     1316.43     41.34 o
  -9  -1   4     2714.45     2849.43     73.21 o
  -7  -1   4     3011.81     3163.60     73.80 o
  -5  -1   4    12902.42    12867.99    317.68 o
  -3  -1   4    17262.49    17124.84    356.98 o
  -1  -1   4     1025.12      942.31     21.26 o
   1  -1   4     1924.36     1935.45     48.07 o
   3  -1   4     5408.38     5235.83    146.36 o
   5  -1   4     2420.19     2518.78     76.43 o
   7  -1   4     3402.15     3571.32    117.17 o
   9  -1   4      116.24      109.89     16.82 o
  11  -1   4     1241.69     1266.78     88.36 o
  13  -1   4      579.10      505.67     59.24 o
  15  -1   4      147.03      136.61     50.04 o
  17  -1   4      523.17      469.01     31.97 o
  19  -1   4      153.32      110.91     37.58 o
  21  -1   4      103.50      172.47     40.79 o
 -24   0   4      292.11      323.90     43.58 o
 -22   0   4       14.59       19.88     27.51 o
 -20   0   4      155.05      177.85     35.60 o
 -18   0   4      370.22      414.48     29.16 o
 -16   0   4      817.23      825.47     44.64 o
 -14   0   4      547.22      571.44     39.63 o
 -12   0   4     2150.18     2410.49     83.17 o
 -10   0   4        8.04        4.37      8.69 o
  -8   0   4       19.92       42.29      9.27 o
  -6   0   4        0.69       20.76      8.98 o
  -4   0   4    64626.29    62429.88   1356.56 o
  -2   0   4    12197.83    11788.08    222.26 o
   0   0   4    17092.68    15993.84    367.36 o
   2   0   4     1950.00     1922.94     55.52 o
   4   0   4     4021.88     4197.38    101.80 o
   6   0   4     8803.31     9238.59    256.65 o
   8   0   4       33.17       34.79     14.26 o
  10   0   4     1462.29     1504.96     50.90 o
  12   0   4     2708.69     2716.13     83.64 o
  14   0   4      331.47      330.61     22.43 o
  16   0   4      596.08      638.00     45.85 o
  20   0   4      582.10      506.62     55.80 o
 -23   1   4       38.21       31.08     56.97 o
 -21   1   4      115.16      108.90     24.45 o
 -19   1   4      253.35      234.99     26.07 o
 -17   1   4      603.84      528.58     34.24 o
 -15   1   4      523.09      447.62     42.27 o
 -13   1   4      771.57      796.79     34.14 o
 -11   1   4     1258.29     1138.91     34.47 o
  -9   1   4     2691.07     2809.79     65.77 o
  -7   1   4     2922.79     2919.88     66.85 o
  -5   1   4    13012.77    13189.95    295.70 o
  -3   1   4    17284.91    17521.56    445.81 o
  -1   1   4      995.33      920.38     25.34 o
   1   1   4     1904.76     1886.90     54.39 o
   3   1   4     5509.48     5421.18    134.33 o
   5   1   4     2433.20     2468.33     58.87 o
   7   1   4     3340.03     3513.86     83.19 o
   9   1   4      117.07      127.68     20.13 o
  11   1   4     1251.39     1303.59     45.32 o
  13   1   4      580.21      519.87     44.33 o
  15   1   4      135.95      124.88     22.80 o
  17   1   4      527.65      440.12     85.52 o
  19   1   4      145.74       75.24     55.41 o
  21   1   4      108.99      146.51     61.58 o
 -22   2   4      220.54      202.44     50.59 o
 -20   2   4      139.70      139.30     45.33 o
 -18   2   4      991.70     1100.80     55.18 o
 -16   2   4      358.71      334.76     54.14 o
 -14   2   4     2554.23     2591.76    110.71 o
 -12   2   4       70.73       65.28      9.92 o
 -10   2   4       51.52       42.31      8.45 o
  -8   2   4     1086.88     1104.17     33.40 o
  -6   2   4     2922.88     2903.57     74.28 o
  -4   2   4     1503.73     1623.69    112.24 o
  -2   2   4     3676.20     3908.88    165.33 o
   0   2   4       61.67       87.55     19.48 o
   2   2   4     2716.86     2594.37     91.60 o
   4   2   4     1361.93     1410.66     42.69 o
   6   2   4      411.16      340.78     28.80 o
   8   2   4     1377.08     1250.65     52.29 o
  10   2   4     2173.57     2200.25     95.19 o
  12   2   4      520.00      539.33     28.57 o
  14   2   4      359.35      298.22     29.67 o
  16   2   4      367.37      332.36     41.89 o
  18   2   4       65.91       85.19     40.19 o
  20   2   4      196.56      246.47     58.33 o
 -21   3   4      249.74      328.86     58.46 o
 -17   3   4       78.21       67.39     23.44 o
 -15   3   4      736.08      765.08     44.92 o
 -13   3   4      142.57       78.66     16.28 o
 -11   3   4     1350.19     1354.60     54.23 o
  -9   3   4     1162.78     1106.79     51.90 o
  -7   3   4      337.33      322.62     37.72 o
  -5   3   4      675.08      766.59     78.43 o
  -3   3   4       30.30       21.98     31.15 o
  -1   3   4      521.02      518.43     61.45 o
   1   3   4     1142.54     1164.18     84.15 o
   5   3   4       21.68       36.09     39.21 o
   7   3   4      517.00      607.13     37.20 o
   9   3   4      556.71      600.07     36.10 o
  11   3   4      300.06      281.32     30.24 o
  13   3   4      412.59      362.46     37.44 o
 -16   4   4       80.54       62.88     37.46 o
 -14   4   4      845.46      947.96     87.47 o
 -12   4   4      664.26      662.60     84.22 o
 -10   4   4      400.01      353.96     61.00 o
  -8   4   4      153.62      204.38     23.54 o
  -6   4   4     1052.66     1136.48    100.28 o
  -4   4   4     1364.90     1258.09    117.84 o
  -2   4   4      753.96      816.07     81.61 o
   4   4   4      928.85     1046.74     76.28 o
   6   4   4       11.28      -55.50     37.00 o
   8   4   4      529.64      611.62     61.84 o
  10   4   4      148.86      184.88     52.74 o
  14   4   4      253.36      234.18     53.78 o
  -9   5   4        7.74      -18.79     43.05 o
  -7   5   4       49.60       52.74     44.61 o
  -5   5   4      990.30      877.40    123.88 o
   3   5   4      224.26      188.13     58.27 o
   5   5   4      286.49      225.53     47.34 o
   9   5   4       37.68       55.21     39.99 o
 -10  -6   5       42.32      246.14     61.00 o
  -8  -6   5      177.03      200.66     62.72 o
  -6  -6   5       93.62       60.86     45.75 o
  -4  -6   5      177.47      166.70     26.22 o
  -2  -6   5      268.00      302.91     38.39 o
   0  -6   5      243.54      109.44     26.70 o
   2  -6   5      186.33      180.60     30.34 o
   4  -6   5        8.05      -15.54     23.76 o
   6  -6   5      152.05      111.74     37.75 o
 -15  -5   5        6.44      -11.36     31.89 o
 -13  -5   5      132.08      199.92     40.55 o
 -11  -5   5        5.84       52.13     40.74 o
  -9  -5   5      230.59      131.69     28.19 o
  -7  -5   5      909.55      721.95     48.57 o
  -5  -5   5      381.57      426.81     27.50 o
  -3  -5   5     2392.68     2505.65     82.48 o
  -1  -5   5      258.25      184.04     25.08 o
   1  -5   5      496.83      536.58     28.54 o
   3  -5   5       22.83      -11.72     19.88 o
   5  -5   5      771.02      760.29     42.43 o
   7  -5   5       66.98       55.49     20.35 o
   9  -5   5       42.41       25.97     27.03 o
  11  -5   5        3.21       -9.68     30.04 o
 -18  -4   5       25.30      -25.56     43.05 o
 -16  -4   5      238.03      270.08     32.60 o
 -14  -4   5      149.91      180.86     29.41 o
 -12  -4   5      340.88      251.80     21.51 o
 -10  -4   5      297.70      250.79     21.57 o
  -8  -4   5      660.00      608.32     30.69 o
  -6  -4   5     1996.53     2020.53     92.05 o
  -4  -4   5      233.04      244.55     11.41 o
  -2  -4   5     1437.72     1455.56     38.37 o
   0  -4   5        6.12      -15.33     10.44 o
   2  -4   5      581.69      594.62     24.30 o
   4  -4   5      373.00      320.98     15.55 o
   6  -4   5     1412.50     1512.33     53.89 o
   8  -4   5       73.02       80.99     25.07 o
  10  -4   5      493.04      553.49     57.12 o
  12  -4   5      947.60     1015.51     69.78 o
  14  -4   5        3.96        9.88     27.38 o
  16  -4   5       14.15       23.10     22.47 o
 -21  -3   5      165.15       19.78     39.39 o
 -19  -3   5      171.12      189.04     40.90 o
 -17  -3   5      470.29      553.13     47.43 o
 -15  -3   5      108.70      124.13     29.56 o
 -13  -3   5      577.32      638.48     34.67 o
 -11  -3   5     1762.90     1843.30     67.18 o
  -9  -3   5      219.22      217.19     12.32 o
  -7  -3   5     1000.87      902.39     48.48 o
  -5  -3   5      350.75      327.54     16.23 o
  -3  -3   5     1157.03     1162.08     31.21 o
  -1  -3   5      297.38      261.08     11.69 o
   1  -3   5     1489.30     1458.24     53.34 o
   3  -3   5     1096.07     1039.62     31.32 o
   5  -3   5      399.96      331.08     12.83 o
   7  -3   5       70.99       36.92     14.20 o
   9  -3   5      138.72      118.29     20.28 o
  11  -3   5     1819.69     1613.86     94.52 o
  13  -3   5       47.41       66.16     28.47 o
  15  -3   5      383.04      540.39     49.03 o
  17  -3   5      198.79      244.52     39.66 o
 -22  -2   5       67.97       62.48     55.70 o
 -20  -2   5      538.49      654.56     56.57 o
 -18  -2   5      293.99      262.78     47.73 o
 -16  -2   5      832.26      925.24     99.01 o
 -14  -2   5      383.09      342.81     39.07 o
 -12  -2   5      538.16      509.65     25.81 o
 -10  -2   5     6261.11     6424.13    189.01 o
  -8  -2   5     1719.93     1660.97     39.05 o
  -6  -2   5     1065.55     1070.82     29.39 o
  -4  -2   5       29.01       22.24     11.41 o
  -2  -2   5      158.00      149.83     10.68 o
   0  -2   5      457.84      462.04     17.13 o
   2  -2   5     4672.60     4704.08    110.47 o
   4  -2   5     3989.29     4166.38    127.48 o
   6  -2   5     1877.57     1920.35     70.62 o
   8  -2   5     1060.83     1074.04     38.17 o
  10  -2   5      565.74      451.10     24.36 o
  12  -2   5     1520.63     1496.21     56.48 o
  14  -2   5      681.68      619.80     51.35 o
  16  -2   5      142.67      163.15     49.07 o
  18  -2   5       14.90       25.29     31.14 o
 -23  -1   5       35.90      102.88     30.64 o
 -21  -1   5      357.49      333.93     78.82 o
 -19  -1   5      190.26      109.21     21.03 o
 -17  -1   5      555.08      465.37     31.56 o
 -15  -1   5     1806.46     1807.28     79.23 o
 -13  -1   5      338.04      281.12     20.99 o
 -11  -1   5     2331.20     2390.49     91.48 o
  -9  -1   5     2947.74     2846.44     86.65 o
  -7  -1   5     9520.19     9772.20    267.43 o
  -5  -1   5     4577.40     4778.78    109.18 o
  -3  -1   5      924.89      907.73     22.10 o
  -1  -1   5      726.68      647.63     16.81 o
   1  -1   5      657.34      603.76     23.24 o
   3  -1   5     7765.33     7767.98    209.21 o
   5  -1   5      551.55      616.11     25.69 o
   7  -1   5     2522.82     2824.06     93.22 o
   9  -1   5     3304.09     3396.91    233.44 o
  11  -1   5     1493.19     1536.10     66.66 o
  13  -1   5      132.73      136.52     28.42 o
  15  -1   5      906.46      953.44     61.51 o
  17  -1   5      140.12      128.21     21.73 o
  19  -1   5      116.12      168.92     35.34 o
 -24   0   5        0.19       12.23     27.83 o
 -22   0   5       45.00        2.97     26.89 o
 -20   0   5      512.14      583.39     52.32 o
 -18   0   5        6.99       -9.07     26.86 o
 -16   0   5       62.09       54.32     19.15 o
 -14   0   5       99.03       77.37     21.83 o
 -12   0   5     1356.52     1481.58     66.41 o
 -10   0   5        3.74        7.40     11.54 o
  -8   0   5      185.88      161.13     12.14 o
  -6   0   5     4526.68     4560.20    108.38 o
  -4   0   5      926.83      932.04     26.97 o
  -2   0   5     1378.56     1317.25     26.92 o
   0   0   5     6176.19     5895.85    135.38 o
   2   0   5     6822.79     6886.48    190.84 o
   4   0   5     8355.82     8870.21    237.03 o
   6   0   5      933.07     1135.80     39.29 o
   8   0   5      387.64      427.81     27.55 o
  10   0   5      814.16      830.28     43.24 o
  12   0   5     3897.24     4303.50    136.21 o
  14   0   5      856.05      912.92     53.29 o
  16   0   5      109.80       76.08     17.31 o
  18   0   5      111.09       37.90     71.73 o
  20   0   5      370.80      259.15     74.53 o
 -23   1   5       38.23       41.61     29.17 o
 -21   1   5      370.56      354.15     41.90 o
 -19   1   5      182.02      142.25     27.27 o
 -17   1   5      546.13      491.32     63.15 o
 -15   1   5     1852.36     1864.60     67.60 o
 -13   1   5      339.18      308.99     30.61 o
 -11   1   5     2347.90     2353.63     66.16 o
  -9   1   5     2944.53     2958.78     80.56 o
  -7   1   5     9425.37     9694.33    207.95 o
  -5   1   5     4546.67     4694.93    110.35 o
  -3   1   5      972.00     1003.43     25.93 o
  -1   1   5      716.32      611.09     19.87 o
   1   1   5      683.17      632.45     19.93 o
   3   1   5     7712.57     7792.70    202.26 o
   5   1   5      533.27      592.24     25.93 o
   7   1   5     2592.56     2762.10     76.62 o
   9   1   5     3282.22     3442.46     95.21 o
  11   1   5     1488.22     1470.56     51.59 o
  13   1   5      131.76       88.94     16.05 o
  15   1   5      938.02      934.08     46.17 o
  17   1   5      139.79      137.12     26.81 o
  19   1   5      110.92      177.13     45.80 o
 -22   2   5       66.94        5.92     38.63 o
 -20   2   5      538.99      504.54     65.71 o
 -18   2   5      296.83      271.93     25.72 o
 -16   2   5      847.88      884.01     40.75 o
 -14   2   5      392.76      303.21     23.19 o
 -12   2   5      559.84      495.50     24.84 o
 -10   2   5     6219.16     6577.44    179.23 o
  -8   2   5     1737.84     1689.31     46.20 o
  -6   2   5     1104.02     1143.27     39.82 o
  -2   2   5      165.76      168.47     24.00 o
   0   2   5      460.47      465.56     39.21 o
   2   2   5     4571.36     4578.58    135.64 o
   4   2   5     4005.15     4127.81    119.15 o
   6   2   5     1898.08     1862.93    108.90 o
   8   2   5     1072.80     1009.55     45.87 o
  10   2   5      569.14      449.57     47.71 o
  12   2   5     1528.63     1391.20     79.73 o
  14   2   5      692.96      593.82     57.60 o
  16   2   5      138.00      150.32     24.29 o
  18   2   5       14.29       38.76     34.86 o
 -21   3   5      165.45      102.49     47.34 o
 -19   3   5      164.07       67.44     51.18 o
 -17   3   5      466.04      511.53     40.55 o
 -15   3   5      107.64      109.55     20.79 o
 -13   3   5      573.39      568.75     40.69 o
 -11   3   5     1783.37     1789.31     68.94 o
  -9   3   5      220.10      208.42     16.12 o
  -7   3   5      962.17      924.47    160.11 o
  -3   3   5     1155.39     1024.63     84.67 o
  -1   3   5      301.09      297.84     48.90 o
   1   3   5     1511.08     1531.61     95.14 o
   3   3   5     1083.46      956.61     93.64 o
   7   3   5       76.97       48.40     14.73 o
   9   3   5      136.31       75.71     16.46 o
  11   3   5     1793.22     1911.26     89.73 o
  13   3   5       46.85       37.97     35.86 o
  15   3   5      389.24      457.69     57.88 o
 -18   4   5       25.13       41.03     36.61 o
 -14   4   5      145.94      261.23     51.83 o
 -12   4   5      339.12      344.34     63.67 o
 -10   4   5      287.11      286.01     60.61 o
  -8   4   5      665.64      608.56     69.13 o
  -6   4   5     2000.86     1787.83    133.77 o
  -4   4   5      232.55      278.20     57.68 o
  -2   4   5     1481.38     1346.53    121.28 o
   2   4   5      577.60      549.71     58.14 o
   4   4   5      370.35      369.38     52.28 o
   6   4   5     1400.81     1280.20    100.86 o
   8   4   5       74.73      101.12     36.61 o
  10   4   5      482.26      577.15     81.22 o
  12   4   5      930.40      801.83     83.56 o
  -9   5   5      229.78      218.18     64.71 o
  -7   5   5      881.19      799.69     89.74 o
  -5   5   5      380.64      377.83     71.66 o
   5   5   5      776.85      919.41     91.63 o
   9   5   5       40.87       -6.37     40.19 o
 -10  -6   6        5.72       -0.01     28.30 o
  -8  -6   6       28.83       33.02     32.26 o
  -6  -6   6       16.03       -1.84     24.29 o
  -4  -6   6      114.93      150.56     29.14 o
  -2  -6   6      175.74      278.20     35.07 o
   0  -6   6       51.09        8.61     30.16 o
   2  -6   6       18.39       -1.55     29.06 o
   4  -6   6      201.32      198.52     34.27 o
   6  -6   6       43.43      -20.54     31.41 o
 -15  -5   6      240.43      229.01     33.09 o
 -13  -5   6      116.64      120.13     25.58 o
 -11  -5   6      119.53      117.85     25.56 o
  -9  -5   6      132.90      192.70     39.38 o
  -7  -5   6      238.54      227.76     24.82 o
  -5  -5   6      613.62      662.86     35.47 o
  -3  -5   6     1135.34     1177.90     66.18 o
  -1  -5   6      219.94      228.38     24.27 o
   1  -5   6       81.67       97.29     19.68 o
   3  -5   6       49.25      157.96     28.21 o
   5  -5   6      367.05      404.33     41.62 o
   7  -5   6      406.39      578.88     67.05 o
   9  -5   6      192.13      166.22     31.16 o
  11  -5   6       94.71       57.47     27.38 o
 -18  -4   6      120.78       65.10     49.10 o
 -16  -4   6      583.62      655.30     65.92 o
 -14  -4   6      142.80      218.49     41.57 o
 -12  -4   6      471.75      531.99     28.77 o
 -10  -4   6     1060.36     1126.10     61.44 o
  -8  -4   6      902.66      901.51     39.44 o
  -6  -4   6     2195.02     2227.03     69.18 o
  -4  -4   6      258.14      275.64      9.83 o
  -2  -4   6     1444.79     1452.23     39.03 o
   0  -4   6      250.54      280.25     19.57 o
   2  -4   6      478.11      365.67     22.98 o
   4  -4   6      351.33      395.45     20.82 o
   6  -4   6      864.44      841.46     42.35 o
   8  -4   6        5.80      -13.27     24.16 o
  10  -4   6     1272.83     1406.81     70.77 o
  12  -4   6       23.70       18.10     28.23 o
  14  -4   6      494.98      500.63     37.99 o
 -21  -3   6      284.77      343.23     60.35 o
 -19  -3   6       13.27      -23.97     31.06 o
 -17  -3   6      251.42      196.07     55.47 o
 -15  -3   6      235.51      250.40     74.30 o
 -13  -3   6     2526.79     2473.86    119.07 o
 -11  -3   6     1281.97     1301.95     51.77 o
  -9  -3   6     2935.63     2761.96     83.76 o
  -7  -3   6     1415.18     1276.73     61.15 o
  -5  -3   6     1177.15     1164.28     33.23 o
  -3  -3   6      364.65      372.41     16.39 o
  -1  -3   6     1553.62     1597.27     48.40 o
   1  -3   6      673.75      694.03     24.93 o
   3  -3   6     1048.93     1125.22     32.31 o
   5  -3   6      181.98      186.91     21.09 o
   7  -3   6      847.12      840.86     37.33 o
   9  -3   6     1330.67     1294.95     50.41 o
  11  -3   6      861.41      805.19     73.15 o
  13  -3   6        8.70       16.81     22.53 o
  15  -3   6      742.65      941.65    110.50 o
  17  -3   6       26.91       95.80     32.66 o
 -22  -2   6      134.56      178.84     58.72 o
 -20  -2   6      350.10      351.52     44.65 o
 -18  -2   6     1353.68     1222.74     79.06 o
 -16  -2   6      241.99      356.88     32.97 o
 -14  -2   6      424.07      399.47     42.57 o
 -12  -2   6     1662.26     1675.33     93.07 o
 -10  -2   6     1452.12     1505.48     63.49 o
  -8  -2   6     4022.48     4016.74    105.87 o
  -6  -2   6      362.33      354.70     13.92 o
  -4  -2   6      860.50      989.58     27.35 o
  -2  -2   6      755.26      802.01     21.50 o
   0  -2   6     3916.22     3836.96     94.58 o
   2  -2   6     4942.43     5092.54    114.52 o
   4  -2   6     1326.19     1393.95     42.33 o
   6  -2   6     2921.54     2807.65     93.73 o
   8  -2   6      739.67      771.89     32.49 o
  10  -2   6     1405.89     1391.18     89.72 o
  12  -2   6     2268.75     2293.19    110.07 o
  14  -2   6       58.13       39.38     25.07 o
  16  -2   6      297.42      268.25     54.92 o
  18  -2   6      151.04      162.27     39.36 o
 -23  -1   6      201.73      214.64     41.16 o
 -21  -1   6      101.77       49.36     44.74 o
 -19  -1   6      437.34      385.64     31.84 o
 -17  -1   6      105.37       76.57     22.57 o
 -15  -1   6       90.60      149.03     27.24 o
 -13  -1   6     2003.80     2024.98     72.31 o
 -11  -1   6      829.53      768.18     33.45 o
  -9  -1   6     1438.22     1441.95     47.25 o
  -7  -1   6     6272.01     6183.59    145.55 o
  -5  -1   6    15407.44    15333.06    342.54 o
  -3  -1   6     3403.34     3229.35     69.08 o
  -1  -1   6     1102.47     1092.22     24.36 o
   1  -1   6      202.06      187.02      7.91 o
   3  -1   6     1523.88     1400.44     50.39 o
   5  -1   6     2840.92     2861.31     85.51 o
   7  -1   6      652.42      718.38     48.81 o
   9  -1   6      970.00      934.78     82.57 o
  11  -1   6     1947.16     1998.35    100.03 o
  13  -1   6       84.58       92.11     24.24 o
  15  -1   6      198.92      279.33     34.60 o
  17  -1   6       96.61       95.99     34.17 o
  19  -1   6      232.72      180.94     31.41 o
 -24   0   6      138.43       82.07     60.15 o
 -22   0   6      315.74      406.90     47.41 o
 -20   0   6       12.55       26.44     35.70 o
 -18   0   6       67.00       46.39     22.39 o
 -16   0   6        0.46       28.78     22.76 o
 -14   0   6     1324.09     1281.88     55.52 o
 -12   0   6        3.26       36.09     13.91 o
 -10   0   6        0.09       12.00     10.92 o
  -8   0   6     3517.65     3597.79     82.82 o
  -6   0   6      210.07      181.49     10.18 o
  -4   0   6    13283.28    12866.92    255.19 o
  -2   0   6     1040.78     1011.91     20.94 o
   0   0   6    10804.91    10588.19    233.77 o
   2   0   6     4424.63     4635.19    127.69 o
   4   0   6     3211.77     3250.16     89.32 o
   6   0   6      882.94     1169.74     61.94 o
   8   0   6       21.87       54.17     13.07 o
  10   0   6     1379.23     1545.20     77.12 o
  12   0   6      231.99      221.55     26.55 o
  14   0   6      918.32      924.12     46.00 o
  16   0   6        0.03      -23.65     45.81 o
  18   0   6      100.97       87.36     35.90 o
  20   0   6      133.91      170.57     41.35 o
 -23   1   6      200.92      171.19     41.16 o
 -21   1   6      104.69       83.58     28.37 o
 -19   1   6      439.36      354.55     42.17 o
 -17   1   6      115.00       77.71     26.15 o
 -15   1   6       86.98      119.87     17.64 o
 -13   1   6     2006.27     1912.34     60.66 o
 -11   1   6      843.85      773.42     27.07 o
  -9   1   6     1446.53     1533.05     38.49 o
  -7   1   6     6213.66     6282.63    138.02 o
  -5   1   6    15409.05    15505.94    398.37 o
  -3   1   6     3462.32     3341.12     78.55 o
  -1   1   6     1113.42     1163.04     27.33 o
   1   1   6      222.05      198.86     15.06 o
   3   1   6     1512.25     1416.30     38.65 o
   5   1   6     2894.32     2991.54     65.69 o
   7   1   6      655.05      711.38     25.41 o
   9   1   6      962.62      954.56     34.43 o
  11   1   6     1991.80     1874.32     67.64 o
  13   1   6       87.09       51.11     16.22 o
  15   1   6      189.39      221.38     34.40 o
  17   1   6       96.85      120.31     42.92 o
  19   1   6      227.12      281.26     69.91 o
 -22   2   6      130.47      245.36     59.44 o
 -20   2   6      355.54      366.66     54.40 o
 -18   2   6     1359.12     1414.95     63.37 o
 -16   2   6      253.43      316.36     62.10 o
 -14   2   6      421.73      420.28     23.50 o
 -12   2   6     1680.42     1672.29     55.55 o
 -10   2   6     1465.58     1464.52     45.67 o
  -8   2   6     3937.91     3871.24     97.06 o
  -6   2   6      377.52      323.15     30.89 o
  -4   2   6      858.19      942.49     41.22 o
  -2   2   6      772.46      769.93     55.13 o
   0   2   6     3893.26     4049.23    122.48 o
   2   2   6     5011.95     4992.78    150.64 o
   4   2   6     1336.36     1407.28     57.22 o
   6   2   6     2956.59     2861.83     99.02 o
   8   2   6      741.21      720.90     36.32 o
  10   2   6     1394.55     1329.56     62.64 o
  12   2   6     2250.82     2254.89     94.58 o
  14   2   6       53.39       40.40     74.53 o
  16   2   6      300.61      196.06     31.31 o
  18   2   6      150.83      208.49     66.92 o
 -21   3   6      286.24      274.69     66.14 o
 -19   3   6       12.44       53.25     24.63 o
 -17   3   6      243.80      223.71     26.64 o
 -15   3   6      240.20      222.06     25.77 o
 -13   3   6     2490.73     2415.34     96.00 o
 -11   3   6     1280.81     1214.78     48.04 o
  -9   3   6     2953.36     3059.23    187.03 o
  -7   3   6     1397.52     1278.96     91.30 o
  -5   3   6     1182.98     1180.31    108.54 o
   1   3   6      686.78      754.03     69.32 o
   5   3   6      193.78      264.94     36.68 o
   7   3   6      852.34      890.35     47.14 o
   9   3   6     1314.55     1292.91     67.66 o
  11   3   6      856.81      830.85     49.14 o
  13   3   6        7.79      -59.83     41.55 o
  15   3   6      749.48      887.87     89.22 o
 -18   4   6      123.16       76.67     40.45 o
 -14   4   6      142.47      221.17     56.45 o
 -12   4   6      460.37      451.25     61.26 o
 -10   4   6     1072.30     1201.84     97.87 o
  -8   4   6      926.79      759.43     82.91 o
  -6   4   6     2161.66     2218.79    155.16 o
  -4   4   6      263.29      244.39     46.76 o
   2   4   6      454.34      395.78     46.95 o
   4   4   6      347.10      307.73     53.85 o
   6   4   6      867.11      757.68     70.17 o
   8   4   6        5.85      -15.02     38.63 o
  10   4   6     1240.47     1314.08    113.02 o
  12   4   6       22.13      -35.70     34.86 o
  14   4   6      505.73      585.28     80.96 o
  -7   5   6      230.35      313.12     64.25 o
  -5   5   6      612.49      853.92    104.37 o
   5   5   6      382.10      363.65     58.53 o
   7   5   6      408.75      670.92     70.36 o
   9   5   6      186.27      129.15     48.51 o
 -10  -6   7        1.76       68.80     41.26 o
  -8  -6   7      124.50       67.95     31.85 o
  -6  -6   7       68.24       75.40     27.99 o
  -4  -6   7        7.98       19.50     21.60 o
  -2  -6   7       68.34       48.37     27.38 o
   0  -6   7      106.44      110.28     22.17 o
   2  -6   7       18.20       20.89     24.35 o
   4  -6   7       22.57       88.76     41.29 o
 -15  -5   7       15.12       59.12     31.58 o
 -13  -5   7      167.07      112.64     33.42 o
 -11  -5   7      314.20      360.22     31.93 o
  -9  -5   7      278.68      269.88     27.67 o
  -7  -5   7      107.99       51.40     31.11 o
  -5  -5   7      104.39      104.65     22.55 o
  -3  -5   7       39.31        0.44     21.83 o
  -1  -5   7      281.31      275.17     23.08 o
   1  -5   7      632.58      680.77     32.06 o
   3  -5   7       17.42      -13.60     20.32 o
   5  -5   7      166.83      219.57     30.13 o
   7  -5   7      190.30       86.43     39.80 o
   9  -5   7        3.94       17.14     29.98 o
  11  -5   7      384.12      445.60     83.21 o
 -20  -4   7      346.78      452.03     50.16 o
 -18  -4   7      475.45      453.58     61.08 o
 -16  -4   7      167.36      236.43     39.28 o
 -14  -4   7      457.35      270.31     41.84 o
 -12  -4   7       93.25       75.65     25.86 o
 -10  -4   7      583.38      600.23     28.33 o
  -8  -4   7      137.74      153.72     13.75 o
  -6  -4   7      139.57      129.80     20.13 o
  -4  -4   7     2725.09     2696.77     76.57 o
  -2  -4   7      865.28      880.68     27.87 o
   0  -4   7      643.73      613.20     22.60 o
   2  -4   7      350.67      376.19     21.40 o
   4  -4   7      651.14      672.33     35.75 o
   6  -4   7        7.01       -9.35     17.95 o
   8  -4   7       49.97        5.08     34.01 o
  10  -4   7      196.26      199.58     57.55 o
  12  -4   7      151.49      156.41     30.61 o
  14  -4   7      207.90      233.96     36.38 o
 -21  -3   7      144.30      226.08     40.12 o
 -19  -3   7       13.96      -19.73     64.54 o
 -17  -3   7      125.47       28.22     43.90 o
 -15  -3   7      175.52      197.01     29.11 o
 -13  -3   7      337.36      303.52     61.26 o
 -11  -3   7     2608.17     2528.72    108.12 o
  -9  -3   7     1513.37     1471.31     47.38 o
  -7  -3   7     2368.41     2386.44     70.08 o
  -5  -3   7      381.85      386.28     17.66 o
  -3  -3   7      290.17      253.33     12.99 o
  -1  -3   7     1462.11     1495.90     39.84 o
   1  -3   7     2165.04     2223.53     67.42 o
   3  -3   7       26.45       33.46     11.55 o
   5  -3   7     1355.41     1217.82     48.31 o
   7  -3   7     1082.70     1067.90     60.18 o
   9  -3   7     1545.47     1689.57     64.02 o
  11  -3   7       43.14       33.27     24.64 o
  13  -3   7      344.20      342.06     35.21 o
  15  -3   7       95.61      107.10     29.26 o
  17  -3   7      238.57      307.93     43.31 o
 -22  -2   7      236.78      250.32     41.83 o
 -20  -2   7      155.08      105.74     36.78 o
 -18  -2   7       58.08      103.05     20.31 o
 -16  -2   7      356.59      400.98     29.01 o
 -14  -2   7      267.16      283.67     32.03 o
 -12  -2   7      500.23      525.33     30.24 o
 -10  -2   7     2247.24     2351.79     71.74 o
  -8  -2   7    11655.86    12130.01    357.47 o
  -6  -2   7      128.59      125.10      8.79 o
  -4  -2   7      391.11      311.77     14.45 o
  -2  -2   7     4940.52     5000.78     98.05 o
   0  -2   7      466.78      491.79     24.27 o
   2  -2   7     3159.86     3198.87     73.70 o
   4  -2   7      293.26      333.70     24.59 o
   6  -2   7      722.77      728.94     37.07 o
   8  -2   7     3217.25     3433.02    103.18 o
  10  -2   7      464.34      555.30     39.31 o
  12  -2   7      350.45      279.31     29.84 o
  14  -2   7      507.73      605.92     73.05 o
  16  -2   7      103.12      147.88     49.94 o
  18  -2   7       47.75       46.04     39.02 o
 -23  -1   7       40.00       23.61     87.73 o
 -21  -1   7      286.00      307.40     39.48 o
 -19  -1   7       98.65       91.39     21.22 o
 -17  -1   7     1160.22     1077.36     76.64 o
 -15  -1   7       33.71       36.93     33.39 o
 -13  -1   7      616.32      539.71     25.02 o
 -11  -1   7      926.63      865.16     43.49 o
  -9  -1   7      852.13      883.18     29.90 o
  -7  -1   7     3955.62     4086.87    100.95 o
  -5  -1   7      470.69      439.72     17.06 o
  -3  -1   7     1660.47     1626.65     30.37 o
  -1  -1   7      983.51     1010.82     27.04 o
   1  -1   7      190.84      173.01     11.57 o
   3  -1   7      449.74      498.50     37.83 o
   5  -1   7       29.65       21.09     19.61 o
   7  -1   7      118.84      144.31     25.90 o
   9  -1   7      274.42      224.71     26.57 o
  11  -1   7      595.19      631.36     36.57 o
  13  -1   7     1205.24     1026.91     77.87 o
  15  -1   7     1540.89     1399.49     71.30 o
  17  -1   7      305.32      297.10     52.35 o
 -24   0   7      154.95       84.59     30.37 o
 -22   0   7       83.57       77.24     24.99 o
 -20   0   7      356.19      474.23     56.41 o
 -18   0   7      503.22      520.24     82.33 o
 -16   0   7      266.81      328.05     29.30 o
 -14   0   7      489.29      545.73     33.49 o
 -12   0   7      858.64      881.72     41.96 o
 -10   0   7      503.14      518.15     17.01 o
  -8   0   7     3559.85     3685.09     88.64 o
  -6   0   7     8379.01     8262.55    176.78 o
  -4   0   7      317.54      241.89     13.44 o
  -2   0   7       60.24       53.89      7.61 o
   0   0   7        3.98        1.63      7.21 o
   2   0   7      412.40      367.68     15.31 o
   4   0   7       47.51       63.14     11.87 o
   6   0   7     3045.63     3213.25    149.25 o
   8   0   7      350.85      480.94     25.33 o
  10   0   7      471.41      519.48     29.42 o
  12   0   7      767.32      610.97     35.56 o
  14   0   7      153.99      165.59     19.51 o
  16   0   7      180.60      177.04     22.59 o
  18   0   7      167.07      320.74     46.49 o
 -23   1   7       38.96       58.28     40.06 o
 -21   1   7      279.03      329.86     37.78 o
 -19   1   7       99.34      111.45     23.38 o
 -17   1   7     1157.77     1103.12     60.47 o
 -15   1   7       35.00       33.74     10.57 o
 -13   1   7      631.26      540.33     28.53 o
 -11   1   7      919.44      849.55     34.37 o
  -9   1   7      879.89      934.70     34.00 o
  -7   1   7     4019.03     4158.54     90.07 o
  -5   1   7      473.96      475.33     19.76 o
  -3   1   7     1629.61     1565.36     38.85 o
  -1   1   7      981.23     1009.59     26.73 o
   1   1   7      197.10      160.83      8.73 o
   3   1   7      453.54      476.50     14.77 o
   5   1   7       22.54      -17.70     29.46 o
   7   1   7      121.04      162.63     11.99 o
   9   1   7      289.49      237.79     18.43 o
  11   1   7      616.24      560.93     33.32 o
  13   1   7     1224.15     1101.00     57.34 o
  15   1   7     1524.55     1568.17    107.97 o
  17   1   7      301.54      253.57     29.00 o
  19   1   7      252.34      327.12     44.92 o
 -22   2   7      242.23      248.99     39.36 o
 -20   2   7      150.64      159.52     48.71 o
 -18   2   7       57.51      105.54     31.52 o
 -16   2   7      373.95      451.63     53.42 o
 -14   2   7      273.15      269.61     14.86 o
 -12   2   7      473.30      502.70     22.01 o
 -10   2   7     2247.79     2324.83     69.06 o
  -8   2   7    11698.43    12229.69    339.36 o
  -6   2   7      125.33      113.48     14.55 o
  -4   2   7      396.73      323.44     25.48 o
  -2   2   7     4968.54     5175.77    145.75 o
   0   2   7      456.32      468.33     31.72 o
   2   2   7     3121.43     3116.58    133.85 o
   4   2   7      285.14      351.46     34.08 o
   6   2   7      742.24      743.51     36.33 o
   8   2   7     3225.39     3458.52    138.74 o
  10   2   7      451.05      489.61     33.75 o
  12   2   7      350.31      316.95     37.42 o
  14   2   7      515.79      543.14     43.22 o
  16   2   7      104.65       81.89     25.29 o
  18   2   7       49.10       38.69     63.47 o
 -19   3   7       14.49      -18.86     33.82 o
 -17   3   7      135.70       45.10     27.17 o
 -15   3   7      172.35      165.23     23.33 o
 -13   3   7      337.70      270.75     38.76 o
 -11   3   7     2627.21     2525.97     95.98 o
  -9   3   7     1509.43     1680.14    139.04 o
  -7   3   7     2322.69     2263.34    153.41 o
  -5   3   7      393.22      439.28     58.85 o
  -3   3   7      274.42      321.77     41.16 o
   1   3   7     2187.88     2251.89    134.09 o
   5   3   7     1362.95     1515.74    101.06 o
   7   3   7     1101.54     1091.37     55.83 o
   9   3   7     1523.57     1426.64     85.80 o
  11   3   7       45.26       -0.26     31.80 o
  13   3   7      338.98      317.55     48.97 o
 -12   4   7      103.01       73.42     42.27 o
 -10   4   7      586.57      628.20     82.20 o
  -6   4   7      135.24      124.01     58.79 o
  -4   4   7     2708.75     2543.10    160.69 o
   2   4   7      351.18      360.14     45.52 o
   4   4   7      657.23      712.35     74.85 o
   6   4   7        8.29      -21.27     26.40 o
   8   4   7       49.20       45.26     29.65 o
  10   4   7      190.12      220.19     48.25 o
  12   4   7      151.77       78.82     44.55 o
  -7   5   7      115.72       64.06     48.51 o
  -5   5   7      103.01      114.97     54.95 o
   5   5   7      164.47      186.51     54.04 o
   7   5   7      190.45       73.42     37.78 o
 -10  -6   8        6.77        2.70     29.66 o
  -8  -6   8       89.51       33.40     38.38 o
  -6  -6   8       41.79       25.37     26.49 o
  -4  -6   8       35.70       40.16     22.90 o
  -2  -6   8       48.06        5.32     56.87 o
   0  -6   8      236.49      202.26     35.92 o
   2  -6   8      122.31      190.35     45.39 o
   4  -6   8       47.92      138.84     31.35 o
 -15  -5   8       22.43       92.57     24.92 o
 -13  -5   8      530.61      692.98     46.27 o
 -11  -5   8       38.92        1.08     29.39 o
  -9  -5   8       66.35       78.08     26.71 o
  -7  -5   8       48.93       72.93     26.58 o
  -5  -5   8       79.79      118.64     20.83 o
  -3  -5   8       41.95       16.67     21.49 o
  -1  -5   8      213.10      218.22     22.96 o
   1  -5   8      564.90      454.73     35.87 o
   3  -5   8      208.07      201.61     27.41 o
   5  -5   8      188.13      185.74     26.46 o
   7  -5   8      174.19      209.81     38.07 o
   9  -5   8      183.86      221.72     31.20 o
 -20  -4   8      120.50      188.79     53.88 o
 -18  -4   8       51.41      101.03     27.67 o
 -16  -4   8      504.96      638.92     70.04 o
 -14  -4   8      752.07      819.76     61.70 o
 -12  -4   8       44.12       70.12     23.79 o
 -10  -4   8        8.66        1.07     24.23 o
  -8  -4   8     3011.49     3129.44     90.99 o
  -6  -4   8       67.20       58.55     18.48 o
  -4  -4   8     3819.89     3844.81     98.25 o
  -2  -4   8      804.57      745.64     43.62 o
   0  -4   8       29.56       29.39     11.05 o
   2  -4   8        1.08        3.32     14.45 o
   4  -4   8        5.35      -15.97     10.65 o
   6  -4   8      600.71      555.36     64.76 o
   8  -4   8      775.39      836.46     48.38 o
  10  -4   8     1011.75     1098.53     90.37 o
  12  -4   8      245.59      244.77     31.37 o
  14  -4   8       61.94       93.86     28.05 o
 -21  -3   8       98.57      119.27     50.66 o
 -19  -3   8      141.97      123.69     53.00 o
 -17  -3   8      451.31      395.35     39.11 o
 -15  -3   8      299.20      296.90     30.06 o
 -13  -3   8      408.07      480.45     40.66 o
 -11  -3   8      268.86      291.41     26.62 o
  -9  -3   8      526.60      492.65     22.24 o
  -7  -3   8       60.35       46.09     14.13 o
  -5  -3   8     1261.57     1178.35     36.36 o
  -3  -3   8     3490.96     3529.54     74.82 o
  -1  -3   8      615.30      578.40     20.59 o
   1  -3   8     1470.45     1582.90     45.36 o
   3  -3   8      306.13      302.88     18.91 o
   5  -3   8      778.48      677.86     35.39 o
   7  -3   8      369.79      359.65     24.75 o
   9  -3   8       71.03       74.89     17.97 o
  11  -3   8       36.37       10.79     27.58 o
  13  -3   8      463.10      451.93     34.79 o
  15  -3   8      438.47      381.22     57.07 o
 -20  -2   8       92.63        2.80     28.03 o
 -18  -2   8       18.61       56.58     24.97 o
 -16  -2   8       53.55       59.48     23.55 o
 -14  -2   8      220.36      271.17     34.16 o
 -12  -2   8     1048.47     1021.76     49.92 o
 -10  -2   8      286.18      273.42     30.66 o
  -8  -2   8     2457.91     2519.84     81.77 o
  -6  -2   8     1772.40     1625.13     54.50 o
  -4  -2   8    12786.69    13405.01    309.68 o
  -2  -2   8     4911.46     5019.26    109.80 o
   0  -2   8     1218.16     1281.76     41.85 o
   2  -2   8       40.38       17.42      9.60 o
   4  -2   8      179.51      159.14     15.03 o
   6  -2   8     1865.86     1820.16     75.91 o
   8  -2   8      116.56       89.83     20.84 o
  10  -2   8      567.52      624.34     35.98 o
  12  -2   8      121.39       96.49     30.67 o
  14  -2   8      705.53      847.61     50.92 o
  16  -2   8        8.54      -27.83     41.81 o
  18  -2   8      773.15      858.69     73.11 o
 -23  -1   8       30.62       64.67     34.63 o
 -21  -1   8      121.73      242.37     42.47 o
 -19  -1   8       97.29       95.33     22.03 o
 -17  -1   8      459.87      512.98     34.98 o
 -15  -1   8       94.01       79.82     18.81 o
 -13  -1   8      382.17      295.25     25.99 o
 -11  -1   8      518.74      513.72     24.48 o
  -9  -1   8     1511.06     1594.17     51.14 o
  -7  -1   8     4971.45     5233.97    113.22 o
  -5  -1   8     9589.69     9829.54    188.47 o
  -3  -1   8     1035.66     1075.42     22.73 o
  -1  -1   8       10.02       16.57     10.34 o
   1  -1   8     7337.46     7707.49    182.41 o
   3  -1   8     1453.48     1528.20     52.00 o
   5  -1   8     1933.50     1904.84     77.42 o
   7  -1   8      674.98      665.92     38.14 o
   9  -1   8     3650.60     3808.42    128.45 o
  11  -1   8     1240.23     1150.57     71.70 o
  13  -1   8        4.93        6.59     15.62 o
  15  -1   8      366.54      393.64     27.41 o
  17  -1   8      156.60      152.57     25.67 o
  19  -1   8      228.63      363.73     79.24 o
 -24   0   8        1.99       17.19     51.34 o
 -22   0   8      169.11      265.66     47.38 o
 -20   0   8      153.61      212.24     42.76 o
 -18   0   8       32.43      110.59     30.82 o
 -16   0   8      348.54      356.50     28.28 o
 -14   0   8     3509.71     3693.92    136.33 o
 -12   0   8       23.75       18.14     15.99 o
 -10   0   8       76.05       98.78     23.12 o
  -8   0   8      770.51      878.30     29.48 o
  -6   0   8     2409.72     2308.11     49.23 o
  -4   0   8      432.24      332.79     11.93 o
  -2   0   8    18217.56    16904.08    313.94 o
   0   0   8     1089.01      974.60     27.10 o
   2   0   8      763.14      718.40     21.62 o
   4   0   8      798.36      854.45     40.06 o
   6   0   8     2842.14     2964.06    346.29 o
   8   0   8      433.16      429.39     26.77 o
  10   0   8       69.38       62.05     15.56 o
  12   0   8      401.64      435.33     35.85 o
  14   0   8       83.89      121.67     24.99 o
  16   0   8        9.00       17.05     33.42 o
  18   0   8      102.92       -7.44     39.78 o
 -23   1   8       29.20       72.61     28.75 o
 -21   1   8      120.96      164.98     47.99 o
 -19   1   8       99.26      100.16     27.75 o
 -17   1   8      467.71      589.74     40.70 o
 -15   1   8       92.90       74.08     15.69 o
 -13   1   8      376.03      329.03     16.92 o
 -11   1   8      510.94      470.28     32.70 o
  -9   1   8     1472.81     1465.50     40.69 o
  -7   1   8     5019.67     5381.95    145.42 o
  -5   1   8     9681.75     9773.29    218.85 o
  -3   1   8     1060.44     1083.10     28.75 o
  -1   1   8        9.39       44.86     12.10 o
   1   1   8     7469.23     7986.74    203.35 o
   3   1   8     1468.35     1536.53     50.18 o
   5   1   8     1894.06     1940.62     57.03 o
   7   1   8      678.69      651.58     21.45 o
   9   1   8     3643.19     3696.12    114.81 o
  11   1   8     1223.64     1265.17     50.45 o
  13   1   8        3.20       15.68     20.27 o
  15   1   8      369.88      278.75     27.55 o
  17   1   8      154.71      208.58     29.20 o
 -22   2   8      161.12      188.83     35.67 o
 -20   2   8       95.85       97.81     47.73 o
 -18   2   8       21.84       39.33     20.45 o
 -16   2   8       57.69      109.46     23.77 o
 -14   2   8      213.05      206.21     13.87 o
 -12   2   8     1016.90     1036.02     35.27 o
 -10   2   8      281.39      268.30     12.25 o
  -8   2   8     2520.20     2508.29     75.15 o
  -6   2   8     1767.93     1788.04     56.96 o
  -4   2   8    12821.49    13599.57    401.58 o
  -2   2   8     4893.62     5032.13    145.53 o
   0   2   8     1237.82     1289.12     53.47 o
   2   2   8       41.53       21.13     20.84 o
   4   2   8      185.58      174.96     16.56 o
   6   2   8     1831.21     1811.76     69.80 o
   8   2   8      124.54      102.53     17.71 o
  10   2   8      584.71      546.71     32.68 o
  12   2   8      118.27      114.74     26.11 o
  14   2   8      708.47      784.52     53.69 o
  16   2   8        8.47       58.05     50.50 o
  18   2   8      776.56      920.51    106.26 o
 -19   3   8      143.95      173.11     32.71 o
 -17   3   8      448.36      417.27     35.69 o
 -15   3   8      298.41      361.49     32.79 o
 -13   3   8      410.62      468.76     40.01 o
 -11   3   8      274.91      201.99     43.83 o
  -9   3   8      536.33      556.86     71.14 o
  -7   3   8       60.68       35.18     34.60 o
  -5   3   8     1243.04     1163.53     89.29 o
  -3   3   8     3455.68     4022.43    256.29 o
   1   3   8     1497.21     1436.53    100.60 o
   3   3   8      301.83      276.90     46.04 o
   5   3   8      801.15      720.48     68.28 o
   7   3   8      370.17      365.41     24.59 o
   9   3   8       79.51       83.94     26.35 o
  11   3   8       39.07        9.41     41.49 o
  13   3   8      453.35      414.51     56.77 o
 -20   4   8      119.51       89.68     48.84 o
 -12   4   8       38.47       63.15     43.77 o
 -10   4   8        8.61        5.14     37.65 o
  -8   4   8     3012.81     2693.00    239.18 o
  -6   4   8       67.22       28.09     36.74 o
  -4   4   8     3746.59     3451.91    219.28 o
   2   4   8        0.59       48.97     31.48 o
   4   4   8        7.42      -38.56     29.52 o
   6   4   8      606.10      610.19     60.48 o
   8   4   8      784.01      664.75     78.56 o
  10   4   8     1013.77      974.03     89.68 o
  -7   5   8       51.99      -16.06     38.43 o
  -5   5   8       84.23       65.49     54.56 o
   5   5   8      183.10      220.13     42.27 o
 -10  -6   9       21.46       68.15     33.70 o
  -8  -6   9      128.87      268.55     41.86 o
  -6  -6   9       16.63        3.77     31.68 o
  -4  -6   9       53.20       34.15     32.63 o
  -2  -6   9       23.69       34.68     41.00 o
   0  -6   9      270.59      303.36     42.93 o
   2  -6   9       30.08       45.07     38.69 o
 -15  -5   9      127.22      150.66     27.91 o
 -13  -5   9      143.47      231.77     36.68 o
 -11  -5   9       83.07      115.82     38.86 o
  -9  -5   9      106.09      154.86     51.70 o
  -7  -5   9     1740.81     1811.36    104.08 o
  -5  -5   9       14.16       14.20     23.78 o
  -3  -5   9      508.79      487.03     28.64 o
  -1  -5   9      424.45      451.78     28.19 o
   1  -5   9      249.00      291.41     27.22 o
   3  -5   9      172.55      181.02     26.13 o
   5  -5   9       27.46       22.49     24.81 o
   7  -5   9       23.60       23.38     22.51 o
   9  -5   9      516.00      573.67     49.22 o
 -20  -4   9      101.32       71.95     28.66 o
 -18  -4   9      137.40      211.09     31.54 o
 -16  -4   9      161.50      258.87     35.13 o
 -14  -4   9      219.47      267.29     30.22 o
 -12  -4   9       48.84       80.01     28.87 o
 -10  -4   9      323.60      223.71     46.63 o
  -8  -4   9      506.73      483.74     25.61 o
  -6  -4   9     1822.58     1830.19     57.70 o
  -4  -4   9      269.88      229.77     26.29 o
  -2  -4   9      290.25      249.04     14.95 o
   0  -4   9      470.34      414.81     29.02 o
   2  -4   9      154.76      153.06     15.23 o
   4  -4   9      133.33       97.05     26.63 o
   6  -4   9      378.09      354.71     24.64 o
   8  -4   9      722.73      642.54     75.11 o
  10  -4   9       36.10       10.51     23.32 o
  12  -4   9      358.08      271.26     54.69 o
 -21  -3   9      439.09      556.88     51.01 o
 -19  -3   9      411.94      348.96     73.55 o
 -17  -3   9       57.74       98.41     31.63 o
 -15  -3   9      983.52      989.95     58.66 o
 -13  -3   9      740.17      695.29     53.50 o
 -11  -3   9     2560.33     2482.12    111.60 o
  -9  -3   9     1192.54     1333.26     53.23 o
  -7  -3   9     1772.05     1838.90     59.06 o
  -5  -3   9     1423.61     1340.01     41.88 o
  -3  -3   9      523.39      459.85     15.71 o
  -1  -3   9      465.06      409.74     17.07 o
   1  -3   9     1118.21     1095.13     32.45 o
   3  -3   9     1783.38     1691.34     58.05 o
   5  -3   9      630.78      541.25     35.74 o
   7  -3   9      896.56      923.66     42.77 o
   9  -3   9      203.50      230.79     22.48 o
  11  -3   9       58.24       65.36     23.25 o
  13  -3   9      154.30      161.40     24.19 o
  15  -3   9      260.61      207.73     44.31 o
 -22  -2   9      460.99      447.91     52.68 o
 -20  -2   9       47.52       82.84     34.10 o
 -18  -2   9        0.05       50.57     23.86 o
 -16  -2   9      722.37      772.09     53.64 o
 -14  -2   9     3697.05     3841.72    133.01 o
 -12  -2   9     1694.57     1692.23     64.48 o
 -10  -2   9      405.33      375.71     23.50 o
  -8  -2   9        7.82       54.95     32.84 o
  -6  -2   9     3188.86     3186.45     92.93 o
  -4  -2   9     1924.61     1817.53     44.89 o
  -2  -2   9     7023.00     7490.91    173.85 o
   0  -2   9     2402.56     2451.55     60.41 o
   2  -2   9        9.50        3.23      8.44 o
   4  -2   9      668.92      664.27     47.17 o
   6  -2   9     2428.91     2379.68    139.69 o
   8  -2   9       27.85       53.75     20.47 o
  10  -2   9       33.42       39.30     22.38 o
  12  -2   9      347.33      294.05     32.55 o
  14  -2   9       51.42       59.90     33.89 o
  16  -2   9      498.53      496.69     62.40 o
 -23  -1   9      322.37      456.05     46.99 o
 -21  -1   9      475.84      497.75     73.49 o
 -19  -1   9      388.16      395.17     35.46 o
 -17  -1   9      630.06      639.48     53.21 o
 -15  -1   9      202.45      198.21     33.72 o
 -13  -1   9      557.89      478.79     28.40 o
 -11  -1   9      769.67      771.34     26.05 o
  -9  -1   9     2725.03     2829.78     78.23 o
  -7  -1   9     4396.27     4550.90    101.35 o
  -5  -1   9     6353.83     6410.45    129.77 o
  -3  -1   9     1801.96     1866.73     40.13 o
  -1  -1   9     1695.93     1845.40     41.54 o
   1  -1   9      432.14      473.57     16.93 o
   3  -1   9     1832.97     1919.33     67.08 o
   5  -1   9     1537.57     1385.85    100.21 o
   7  -1   9      323.10      418.93     55.34 o
   9  -1   9     1649.94     1566.97    121.09 o
  11  -1   9      168.73       56.06     45.78 o
  13  -1   9      259.77      201.10     26.76 o
  15  -1   9       55.27       45.85     20.54 o
  17  -1   9       36.65      140.53     53.59 o
 -24   0   9       72.48      138.55     77.13 o
 -22   0   9       49.75      -25.72     36.09 o
 -20   0   9        0.35       21.12     19.76 o
 -18   0   9     1272.95     1317.19     79.11 o
 -16   0   9      244.88      234.19     29.88 o
 -14   0   9      198.08      217.18     21.91 o
 -12   0   9        4.74        5.29     20.32 o
 -10   0   9      261.48      293.54     17.73 o
  -8   0   9     1776.96     1600.16     38.66 o
  -6   0   9      106.35      153.66      9.26 o
  -4   0   9     9108.50     9118.01    187.67 o
  -2   0   9     2993.35     2834.22     71.34 o
   0   0   9     7637.11     8042.99    188.53 o
   2   0   9      421.30      429.32     34.67 o
   4   0   9      473.81      446.81     40.68 o
   6   0   9      102.77       31.17     62.92 o
   8   0   9      539.74      656.16     46.41 o
  10   0   9     1117.09     1006.61     86.57 o
  12   0   9     1750.60     1749.69     68.51 o
  14   0   9       14.86       62.40     24.17 o
  16   0   9        0.37       48.24     22.38 o
  18   0   9      390.87      223.26     44.84 o
 -23   1   9      326.26      394.30     44.71 o
 -21   1   9      472.50      463.46     44.28 o
 -19   1   9      380.49      414.40     30.04 o
 -17   1   9      650.59      649.04     40.00 o
 -15   1   9      206.33      168.87     17.85 o
 -13   1   9      544.80      490.17     21.66 o
 -11   1   9      769.11      745.58     39.05 o
  -9   1   9     2802.16     2747.79     72.50 o
  -7   1   9     4383.06     4436.48    118.99 o
  -5   1   9     6355.56     6371.59    149.87 o
  -3   1   9     1813.36     1857.96     47.33 o
  -1   1   9     1741.95     1761.13     47.33 o
   1   1   9      407.23      468.27     16.91 o
   3   1   9     1817.62     1784.11     60.54 o
   5   1   9     1533.12     1495.82     48.79 o
   7   1   9      323.84      343.70     14.06 o
   9   1   9     1653.55     1760.91     49.88 o
  11   1   9      169.78      124.27     14.68 o
  13   1   9      252.64      186.65     23.00 o
  15   1   9       54.11       20.42     30.56 o
  17   1   9       38.45      212.61     40.88 o
 -22   2   9      448.09      444.66     42.38 o
 -20   2   9       48.54       89.93     48.71 o
 -18   2   9        0.29      -25.41     18.79 o
 -16   2   9      733.89      747.24     41.98 o
 -14   2   9     3734.83     3632.51    116.19 o
 -12   2   9     1694.65     1669.98     51.02 o
 -10   2   9      396.21      396.86     21.10 o
  -8   2   9       10.96       13.39      8.92 o
  -6   2   9     3184.12     3034.30     98.71 o
  -4   2   9     1883.29     1794.13     54.63 o
  -2   2   9     7033.94     7463.39    214.65 o
   0   2   9     2376.45     2420.26     75.24 o
   2   2   9       10.19       19.32      7.44 o
   4   2   9      659.68      614.89     36.75 o
   6   2   9     2455.77     2520.05     90.36 o
   8   2   9       33.16       19.59     16.92 o
  10   2   9       36.51       14.23     18.22 o
  12   2   9      356.01      356.05     38.67 o
  14   2   9       52.62       73.98     25.06 o
  16   2   9      498.99      404.76     89.12 o
 -21   3   9      432.96      456.61     54.98 o
 -19   3   9      418.22      288.80     35.49 o
 -17   3   9       59.26       72.96     25.63 o
 -15   3   9      979.31      958.15     54.01 o
 -13   3   9      721.44      710.71     44.07 o
 -11   3   9     2556.78     2504.93    208.42 o
  -9   3   9     1224.56     1295.29    102.55 o
  -7   3   9     1791.25     1524.36     91.73 o
  -5   3   9     1407.42     1229.22    102.42 o
  -3   3   9      525.78      562.26     61.78 o
   1   3   9     1127.94     1145.84     74.17 o
   3   3   9     1769.34     1740.43     88.07 o
   5   3   9      606.12      615.52     54.63 o
   7   3   9      903.53      984.96     71.47 o
   9   3   9      209.84      204.95     42.99 o
  11   3   9       58.30       34.21     41.16 o
  13   3   9      152.12      214.93     61.65 o
 -10   4   9      311.44      213.89     52.09 o
  -8   4   9      505.33      581.70     62.75 o
  -6   4   9     1801.83     1774.50    132.21 o
  -4   4   9      261.99      227.28     46.50 o
   2   4   9      152.76      205.76     38.89 o
   4   4   9      134.83       42.01     32.19 o
   6   4   9      377.66      449.49     54.63 o
   8   4   9      728.42      611.68     74.27 o
  -8  -6  10      194.49      293.38     35.83 o
  -6  -6  10       89.86      148.04     28.84 o
  -4  -6  10       55.33      120.90     37.14 o
  -2  -6  10       24.48       64.04     32.66 o
   0  -6  10      425.43      705.26     68.67 o
   2  -6  10       97.94      184.88     31.19 o
 -15  -5  10      142.68      131.58     43.12 o
 -13  -5  10       84.87       81.88     23.41 o
 -11  -5  10      198.30      191.39     32.88 o
  -9  -5  10      907.53     1049.57     62.64 o
  -7  -5  10      191.75      142.02     44.14 o
  -5  -5  10      366.31      428.51     32.16 o
  -3  -5  10      257.50      306.36     35.41 o
  -1  -5  10       98.30      116.97     26.63 o
   1  -5  10       98.55      152.37     43.83 o
   3  -5  10       60.11        7.14     23.64 o
   5  -5  10      295.32      314.82     42.92 o
   7  -5  10       46.75       65.02     26.97 o
   9  -5  10      209.97      249.71     45.98 o
 -20  -4  10       78.19       36.26     31.52 o
 -18  -4  10     1012.05     1042.10     69.11 o
 -16  -4  10      242.04      248.67     35.58 o
 -14  -4  10      487.43      553.92     50.77 o
 -12  -4  10        1.22      -15.65     18.11 o
 -10  -4  10      336.04      227.42     25.71 o
  -8  -4  10       93.90       83.12     12.93 o
  -6  -4  10      360.28      321.23     20.91 o
  -4  -4  10      735.46      759.43     27.86 o
  -2  -4  10      154.39      127.02     16.58 o
   0  -4  10      191.20      212.72     16.70 o
   2  -4  10       59.65       55.63     11.04 o
   4  -4  10      579.99      487.70     35.23 o
   6  -4  10      499.89      496.84     47.25 o
   8  -4  10      136.48      149.61     33.51 o
  10  -4  10      506.55      555.68     67.47 o
  12  -4  10      139.38      181.71     29.57 o
 -21  -3  10      400.24      401.69     45.16 o
 -19  -3  10       77.99       88.55     44.45 o
 -17  -3  10      331.75      183.99     37.34 o
 -15  -3  10        4.82      158.87     47.28 o
 -13  -3  10     2974.85     2701.93    110.80 o
 -11  -3  10      311.46      298.77     34.14 o
  -9  -3  10      251.30      180.71     24.03 o
  -7  -3  10      134.81      118.97     10.07 o
  -5  -3  10     1781.24     1751.64     44.98 o
  -3  -3  10     1567.05     1585.31     49.76 o
  -1  -3  10      303.62      270.41     14.29 o
   1  -3  10        3.06       -0.70     11.92 o
   3  -3  10     1602.04     1603.99     83.14 o
   5  -3  10      584.05      641.41     90.20 o
   7  -3  10      725.12      806.53     67.29 o
   9  -3  10      870.19      836.04     48.73 o
  11  -3  10       13.52      -32.14     21.42 o
  13  -3  10      446.37      463.83     34.35 o
  15  -3  10       67.61       43.80     31.14 o
 -24  -2  10      214.25      230.88     54.59 o
 -22  -2  10      592.73      624.44     54.72 o
 -20  -2  10      126.07       77.32     19.09 o
 -18  -2  10      380.06      372.07     46.34 o
 -16  -2  10      177.60      135.57     23.81 o
 -14  -2  10      459.60      412.68     29.86 o
 -12  -2  10     1728.89     1730.08     67.83 o
 -10  -2  10      819.76      775.46     39.20 o
  -8  -2  10      103.41       45.95     16.05 o
  -6  -2  10      837.17      740.70     32.56 o
  -4  -2  10     1696.76     1605.30     35.22 o
  -2  -2  10      647.76      579.84     23.92 o
   0  -2  10      240.49      238.17     11.01 o
   2  -2  10      374.54      373.32     27.64 o
   4  -2  10     1149.92     1080.02     46.16 o
   8  -2  10     2811.26     2724.93     99.44 o
  10  -2  10      525.14      531.30     48.12 o
  12  -2  10      528.65      525.00     59.37 o
  14  -2  10       96.30       76.03     31.18 o
  16  -2  10      300.61      398.12     85.45 o
 -23  -1  10       69.51       61.58     45.59 o
 -21  -1  10       49.93       18.23     27.43 o
 -19  -1  10      158.41      169.98     27.68 o
 -17  -1  10     1335.04     1353.23     64.28 o
 -15  -1  10      174.47      191.51     21.62 o
 -13  -1  10      195.31      245.25     17.76 o
 -11  -1  10      203.80      191.66     15.19 o
  -9  -1  10      599.36      596.77     23.35 o
  -7  -1  10      303.90      374.90     16.12 o
  -5  -1  10     1352.72     1332.39     28.23 o
  -3  -1  10      369.49      358.78     16.79 o
  -1  -1  10     4130.81     4259.68     87.90 o
   1  -1  10     3001.74     2993.41     68.74 o
   3  -1  10     2227.58     2155.52    149.51 o
   5  -1  10     2341.76     2182.82     92.31 o
   7  -1  10      380.98      365.13     32.65 o
   9  -1  10      838.22      795.39     39.91 o
  11  -1  10      148.26      233.46     60.22 o
  13  -1  10      117.79      111.49     39.25 o
  15  -1  10       58.46       32.52     24.74 o
  17  -1  10      163.29      112.76     59.63 o
 -24   0  10       49.57       13.80     52.38 o
 -22   0  10      180.57      211.48     33.98 o
 -20   0  10       78.72       42.20     29.12 o
 -18   0  10        0.90       40.11     19.14 o
 -16   0  10        2.67        6.31     44.48 o
 -14   0  10     1056.59     1072.56     50.51 o
 -12   0  10      344.70      363.31     19.83 o
 -10   0  10     1440.43     1485.91     41.03 o
  -8   0  10     6626.48     6425.28    138.86 o
  -6   0  10     4405.98     4268.19     88.84 o
  -4   0  10     3796.68     3576.01     75.86 o
  -2   0  10     2855.60     2828.20     64.76 o
   0   0  10     1419.58     1287.88     35.09 o
   2   0  10     3476.49     4039.74    134.91 o
   4   0  10      150.30      131.79     14.76 o
   6   0  10      734.45      775.95     69.32 o
   8   0  10      123.35      123.68     20.54 o
  10   0  10      314.84      283.85     20.33 o
  12   0  10      337.93      341.33     26.37 o
  14   0  10      102.86      139.36     51.11 o
  16   0  10        1.05       -5.83     29.80 o
  18   0  10       25.86       35.31     84.83 o
 -23   1  10       72.22       55.97     31.23 o
 -21   1  10       52.66       93.33     33.49 o
 -19   1  10      168.45      157.71     24.49 o
 -17   1  10     1320.38     1357.35     79.47 o
 -15   1  10      174.09      172.06     22.05 o
 -13   1  10      207.44      217.59     18.88 o
 -11   1  10      206.69      205.16     14.48 o
  -9   1  10      619.33      601.63     22.88 o
  -7   1  10      303.63      336.47     11.61 o
  -5   1  10     1331.55     1270.23     37.06 o
  -3   1  10      361.59      383.61     16.38 o
  -1   1  10     4157.16     4225.04    106.37 o
   1   1  10     2990.86     3111.04    108.49 o
   3   1  10     2239.02     2098.89     67.73 o
   5   1  10     2320.75     2301.12     68.83 o
   7   1  10      367.35      354.20     14.75 o
   9   1  10      872.72      856.50     35.43 o
  11   1  10      152.03      124.05     21.48 o
  13   1  10      112.77      102.24     22.03 o
  15   1  10       58.06       58.90     19.97 o
  17   1  10      169.30      136.71    113.06 o
 -24   2  10      212.38      216.84     56.58 o
 -22   2  10      599.60      750.33     61.84 o
 -20   2  10      127.35       70.93     29.00 o
 -18   2  10      391.05      352.32     31.54 o
 -16   2  10      178.62      194.96     26.67 o
 -14   2  10      447.14      443.33     26.04 o
 -12   2  10     1706.74     1731.44     58.18 o
 -10   2  10      814.64      780.91     42.72 o
  -8   2  10       97.29       86.10      7.26 o
  -6   2  10      845.86      753.66     33.85 o
  -4   2  10     1690.87     1599.04     50.82 o
  -2   2  10      641.16      592.74     24.95 o
   0   2  10      262.10      250.10     14.37 o
   2   2  10      376.83      386.83     19.81 o
   4   2  10     1126.98     1039.26     42.60 o
   6   2  10      258.89      270.77     20.24 o
   8   2  10     2868.52     2915.05    108.18 o
  10   2  10      520.99      578.02     34.19 o
  12   2  10      524.63      592.88     42.78 o
  14   2  10       92.29      112.11     30.30 o
  16   2  10      293.86      179.23     85.58 o
 -21   3  10      393.88      469.26     63.93 o
 -19   3  10       77.56      114.07     25.91 o
 -17   3  10      319.26      274.90     33.68 o
 -15   3  10        4.67       73.25     22.07 o
 -13   3  10     3015.13     2837.81    152.56 o
 -11   3  10      310.93      269.03     54.04 o
  -7   3  10      134.25      125.81     25.32 o
  -5   3  10     1745.55     1530.89    129.35 o
  -3   3  10     1576.96     1337.95    118.16 o
   1   3  10        2.31       -3.51     24.13 o
   3   3  10     1626.54     1587.32     76.47 o
   5   3  10      569.96      593.78     46.35 o
   7   3  10      715.97      819.70     51.36 o
   9   3  10      850.63      717.68     75.05 o
  11   3  10       14.53      -24.89     20.69 o
  13   3  10      453.29      478.50     90.85 o
 -12   4  10        1.67      -36.74     42.66 o
 -10   4  10      349.98      290.36     56.64 o
  -8   4  10       93.68      136.44     67.37 o
  -6   4  10      350.26      348.05     59.63 o
  -4   4  10      746.92      679.90     74.20 o
   4   4  10      574.51      529.94     66.98 o
   6   4  10      497.89      511.21     47.67 o
  -8  -6  11       25.68       62.58     26.73 o
  -6  -6  11      145.74      132.13     36.47 o
  -4  -6  11      192.93      206.92     38.39 o
  -2  -6  11      106.81      116.06     34.40 o
   0  -6  11       64.10       33.99     31.77 o
 -15  -5  11       81.78       53.02     31.93 o
 -13  -5  11      629.92      526.69     58.62 o
 -11  -5  11       57.50      223.58     47.15 o
  -9  -5  11      300.29      380.63     51.76 o
  -7  -5  11      491.52      456.46     41.53 o
  -5  -5  11      558.26      526.47     39.63 o
  -3  -5  11       38.66       26.77     20.89 o
  -1  -5  11      121.47      161.24     29.46 o
   1  -5  11      126.32      120.55     26.35 o
   3  -5  11       35.50       30.22     26.31 o
   5  -5  11       43.59       71.39     64.58 o
   7  -5  11      164.10      131.65     33.33 o
 -20  -4  11       31.55       -5.88     27.94 o
 -18  -4  11      623.42      664.50     47.55 o
 -16  -4  11      769.72      893.42     63.61 o
 -14  -4  11      128.55      203.91     36.90 o
 -12  -4  11       19.87       39.70     47.99 o
 -10  -4  11      189.81      165.51     24.07 o
  -8  -4  11      538.29      627.58     36.67 o
  -6  -4  11     1318.95     1323.76     38.39 o
  -4  -4  11      598.76      647.71     28.10 o
  -2  -4  11      310.26      281.97     23.11 o
   0  -4  11      215.93      232.14     19.31 o
   2  -4  11      982.24      919.20     48.35 o
   4  -4  11      147.08      124.03     31.51 o
   6  -4  11        6.58      -27.53     25.41 o
   8  -4  11      612.40      717.19     57.13 o
  10  -4  11      254.54      137.59     30.14 o
  12  -4  11       49.01        7.46     31.80 o
 -21  -3  11      299.80      344.50     47.66 o
 -19  -3  11      585.70      686.62     46.35 o
 -17  -3  11      361.05      441.22     33.70 o
 -15  -3  11      130.96      105.09     26.42 o
 -13  -3  11     1617.62     1722.48     77.55 o
 -11  -3  11      144.71      147.81     45.07 o
  -9  -3  11       11.47        1.77     22.12 o
  -7  -3  11     1118.83     1090.91     36.90 o
  -5  -3  11      282.66      261.72     11.59 o
  -3  -3  11      144.81      135.95     15.49 o
  -1  -3  11     2405.36     2336.33     60.47 o
   1  -3  11      178.98      204.82     15.32 o
   3  -3  11     1243.65     1278.14     73.70 o
   5  -3  11     1251.57     1175.86     47.38 o
   7  -3  11      418.89      460.81     48.12 o
   9  -3  11      630.51      621.18     48.82 o
  11  -3  11      250.18      265.43     33.74 o
  13  -3  11      317.77      262.27     37.97 o
 -24  -2  11      112.01      110.36     52.48 o
 -22  -2  11      187.17      256.59     43.29 o
 -20  -2  11     1459.48     1373.07     66.45 o
 -18  -2  11      360.18      400.10     45.73 o
 -16  -2  11     1340.63     1367.29     53.92 o
 -14  -2  11      795.10      700.65     36.52 o
 -12  -2  11      176.99      133.29     30.43 o
 -10  -2  11      643.32      638.85     68.41 o
  -8  -2  11      455.68      388.31     32.88 o
  -6  -2  11       99.06      101.39     18.39 o
  -4  -2  11      136.76      117.98      7.37 o
  -2  -2  11       19.94       12.56      7.15 o
   0  -2  11     1463.85     1399.55     43.44 o
   2  -2  11     1247.74     1062.93     47.55 o
   4  -2  11     2263.52     2152.54     91.11 o
   6  -2  11      905.62      981.81     92.34 o
   8  -2  11       11.92      -12.53     20.45 o
  10  -2  11       48.05       88.96     29.17 o
  12  -2  11     1066.22     1048.63     76.74 o
  14  -2  11       36.99      104.43     29.89 o
  16  -2  11        0.59        1.92     34.21 o
 -23  -1  11       78.18       91.24     47.99 o
 -21  -1  11       75.73       10.14     46.11 o
 -19  -1  11      932.06      904.65     76.61 o
 -17  -1  11       66.16       85.17     19.31 o
 -15  -1  11       78.83      106.66     16.34 o
 -13  -1  11      212.19      222.84     15.40 o
 -11  -1  11     1679.79     1706.60     51.16 o
  -9  -1  11      389.41      353.29     17.42 o
  -7  -1  11      926.68     1051.50     28.57 o
  -5  -1  11     4421.00     4298.50     95.61 o
  -3  -1  11     1487.77     1514.40     46.05 o
  -1  -1  11     1832.53     1831.62     46.30 o
   1  -1  11       20.20       13.69      9.37 o
   3  -1  11     2449.15     2560.50    319.11 o
   5  -1  11      504.80      473.42     35.13 o
   7  -1  11      389.67      400.09     35.33 o
   9  -1  11      685.79      715.46     55.66 o
  11  -1  11      493.96      374.77     66.27 o
  13  -1  11      247.66      261.65     28.38 o
  15  -1  11       51.47       98.19     32.10 o
  17  -1  11       32.08       56.20     60.28 o
 -24   0  11       65.44      131.62     43.44 o
 -22   0  11       69.99      180.72     59.83 o
 -20   0  11      136.96      204.12     26.34 o
 -18   0  11      339.19      377.28     38.17 o
 -16   0  11      713.09      628.75     32.15 o
 -14   0  11      184.09      134.73     19.41 o
 -12   0  11     3118.97     3414.76     97.02 o
 -10   0  11    10601.23    10606.62    258.54 o
  -8   0  11        3.33       -1.51      9.19 o
  -6   0  11      600.37      550.94     17.57 o
  -4   0  11       37.41       35.53      6.29 o
  -2   0  11      288.30      295.26     11.75 o
   0   0  11       51.25       38.67     11.04 o
   2   0  11        2.43       -0.16     10.77 o
   4   0  11      292.45      298.74     19.12 o
   6   0  11      758.06      837.90     34.86 o
   8   0  11      182.81      194.92     21.84 o
  10   0  11       13.29       -3.69     14.07 o
  12   0  11     1138.52     1304.61     51.54 o
  14   0  11      215.40      165.28     48.43 o
  16   0  11      272.71      421.22     73.00 o
 -23   1  11       71.98       65.88     28.91 o
 -21   1  11       75.84       49.19     31.84 o
 -19   1  11      952.78      880.52     50.72 o
 -17   1  11       69.30       86.50     20.39 o
 -15   1  11       87.58       71.76     17.04 o
 -13   1  11      208.29      231.30     16.72 o
 -11   1  11     1673.54     1599.17     45.94 o
  -9   1  11      373.73      392.11     23.58 o
  -7   1  11      941.51     1059.15     27.64 o
  -5   1  11     4353.68     4045.55     87.67 o
  -3   1  11     1486.71     1474.11     39.44 o
  -1   1  11     1840.04     1777.28     82.50 o
   1   1  11       19.74       27.20      7.00 o
   3   1  11     2443.80     2381.68     93.08 o
   5   1  11      502.99      454.29     25.31 o
   7   1  11      395.77      436.37     26.71 o
   9   1  11      694.62      699.56     42.13 o
  11   1  11      507.74      484.36     40.21 o
  13   1  11      246.05      264.26     29.15 o
  15   1  11       52.14       56.34     22.29 o
  17   1  11       30.11       -0.08     69.10 o
 -24   2  11      113.70       62.32     35.11 o
 -22   2  11      190.96      158.28     32.43 o
 -20   2  11     1453.53     1572.44     83.06 o
 -18   2  11      360.27      413.92     32.74 o
 -16   2  11     1351.47     1261.35     66.82 o
 -14   2  11      781.22      653.44     32.12 o
 -12   2  11      176.01      127.35     15.21 o
 -10   2  11      643.64      597.51     29.25 o
  -8   2  11      444.27      366.98     15.82 o
  -6   2  11      107.52      115.93     12.37 o
  -4   2  11      147.45      159.28     14.31 o
  -2   2  11       21.92       21.14     10.31 o
   0   2  11     1455.94     1404.63     58.06 o
   2   2  11     1245.94     1111.98     45.54 o
   4   2  11     2280.04     2312.16     84.46 o
   6   2  11      911.80      962.31     77.54 o
   8   2  11       16.30       10.83     18.14 o
  10   2  11       48.47       46.16     19.64 o
  12   2  11     1053.58     1014.99     63.22 o
  14   2  11       34.81      148.40     50.92 o
  16   2  11        0.31       19.96     51.70 o
 -21   3  11      299.43      384.33     72.57 o
 -19   3  11      575.74      552.12     61.19 o
 -17   3  11      353.88      322.79     36.35 o
 -15   3  11      135.01      160.44     24.15 o
 -13   3  11     1642.75     1640.54    142.48 o
 -11   3  11      149.38      158.48     43.70 o
  -9   3  11       13.11       58.33     36.94 o
  -7   3  11     1119.04     1010.57     66.70 o
  -3   3  11      145.70      122.45     37.07 o
  -1   3  11     2372.18     2468.38    134.42 o
   1   3  11      179.48      175.32     33.95 o
   3   3  11     1238.88     1318.01    124.89 o
   5   3  11     1229.28     1203.00    173.15 o
   7   3  11      408.11      353.94     38.18 o
   9   3  11      648.91      656.61     45.25 o
  11   3  11      248.22      236.91     50.59 o
  13   3  11      323.07      173.11     65.42 o
 -12   4  11       19.31       62.49     44.48 o
  -6   4  11     1348.98     1159.76    102.03 o
  -4   4  11      599.34      561.22     66.85 o
   4   4  11      140.92      166.87     34.47 o
  -6  -6  12      303.69      194.57     59.31 o
  -4  -6  12       71.25      132.72     51.83 o
  -2  -6  12       43.47      104.14     30.31 o
 -15  -5  12      322.29      357.02     39.32 o
 -13  -5  12      357.45      564.41     48.48 o
 -11  -5  12      178.01      189.42     30.36 o
  -9  -5  12       79.13      103.78     34.69 o
  -7  -5  12      205.65      160.69     38.01 o
  -5  -5  12      333.48      345.77     30.04 o
  -3  -5  12       96.26      119.85     45.03 o
  -1  -5  12      516.76      551.40     37.47 o
   1  -5  12       25.92       10.93     18.64 o
   3  -5  12       81.22      176.05     34.64 o
   5  -5  12       36.56       44.82     70.82 o
   7  -5  12      278.51      322.85     37.95 o
 -20  -4  12      280.66      193.94     49.52 o
 -18  -4  12      291.15      332.05     45.00 o
 -16  -4  12      288.71      299.56     32.28 o
 -14  -4  12      135.18      154.74     34.43 o
 -12  -4  12       49.47       50.19     18.59 o
 -10  -4  12      154.31      159.42     20.60 o
  -8  -4  12      628.32      628.26     36.86 o
  -6  -4  12     1193.93     1193.15     37.30 o
  -4  -4  12      334.48      287.82     18.55 o
  -2  -4  12     1103.90     1026.04     40.83 o
   0  -4  12      558.67      483.93     39.16 o
   2  -4  12      161.74      176.89     45.23 o
   4  -4  12      168.89      262.79     50.92 o
   6  -4  12       59.61       18.34     49.26 o
   8  -4  12      247.03      257.82     36.43 o
  10  -4  12      228.06      358.05     58.63 o
 -21  -3  12       86.41      134.47     24.04 o
 -19  -3  12      310.29      347.87     30.71 o
 -17  -3  12       89.42       82.63     23.15 o
 -15  -3  12      201.73      172.41     29.80 o
 -13  -3  12      395.93      394.73     49.62 o
 -11  -3  12     1571.45     1447.63     91.72 o
  -9  -3  12      141.31      285.30     29.68 o
  -7  -3  12      155.09      186.06     20.24 o
  -5  -3  12      411.40      404.18     14.09 o
  -3  -3  12      565.38      551.94     19.10 o
  -1  -3  12      111.77       90.40     10.24 o
   1  -3  12     1183.50     1132.69     39.14 o
   3  -3  12     1964.53     1869.47    106.87 o
   5  -3  12     1991.41     2058.67     79.15 o
   7  -3  12      304.82      331.83     37.30 o
   9  -3  12      449.59      407.70     42.66 o
  11  -3  12      119.27       72.70     26.16 o
  13  -3  12        4.32        7.46     39.00 o
 -22  -2  12      270.81      396.62     88.96 o
 -20  -2  12      299.38      352.47     47.65 o
 -18  -2  12      728.07      687.37     54.22 o
 -16  -2  12      671.47      728.31     34.34 o
 -14  -2  12     1220.04     1214.08     49.88 o
 -12  -2  12      234.94      207.63     21.98 o
 -10  -2  12      447.01      485.80     35.36 o
  -8  -2  12     1200.42     1277.03     45.31 o
  -6  -2  12      299.44      319.94     15.93 o
  -4  -2  12      607.38      566.04     29.50 o
  -2  -2  12      326.22      312.04     20.51 o
   0  -2  12       27.31       44.91     14.07 o
   2  -2  12     2792.12     2808.92    109.35 o
   4  -2  12      834.41      833.43     42.45 o
   6  -2  12      347.84      258.30     52.15 o
   8  -2  12      322.38      281.84     55.34 o
  10  -2  12       12.12       38.05     24.33 o
  12  -2  12      390.02      470.52     37.16 o
  14  -2  12       73.00       63.20     29.97 o
 -23  -1  12       22.41       41.88     52.94 o
 -21  -1  12       81.99       91.08     23.18 o
 -19  -1  12     1315.65     1434.54     61.54 o
 -17  -1  12      745.47      787.83     40.88 o
 -15  -1  12      110.45       90.31     52.02 o
 -13  -1  12      117.53      137.22     14.66 o
 -11  -1  12      344.56      297.70     36.72 o
  -9  -1  12     1191.76     1257.36     41.62 o
  -7  -1  12     1614.47     1527.22     40.24 o
  -5  -1  12     3120.56     3072.25     70.08 o
  -3  -1  12     1693.75     1714.44     44.16 o
  -1  -1  12      866.48      727.96     25.03 o
   1  -1  12      487.22      508.79     74.10 o
   3  -1  12      616.58      654.17     44.19 o
   5  -1  12     1261.55     1161.30     59.82 o
   7  -1  12     1858.26     1890.45    133.51 o
   9  -1  12      296.14      267.66     29.86 o
  11  -1  12       37.52       48.80     41.20 o
  13  -1  12      327.30      312.25     28.45 o
  15  -1  12        1.18       -0.10     34.33 o
 -24   0  12       20.75      102.42     60.67 o
 -22   0  12      481.79      464.41     69.00 o
 -20   0  12      528.67      507.11     43.54 o
 -18   0  12     1894.79     1813.46     78.73 o
 -16   0  12        8.79       24.95     25.06 o
 -14   0  12       26.09        2.52     13.86 o
 -12   0  12      370.69      469.45     32.75 o
 -10   0  12     4248.96     4420.07    115.68 o
  -8   0  12        1.89       -5.86      8.37 o
  -6   0  12     2994.97     2992.25     65.04 o
  -4   0  12      184.76      184.36     10.34 o
  -2   0  12     1367.87     1463.76     36.22 o
   0   0  12      794.14      772.41     26.87 o
   2   0  12       98.12       83.65     13.75 o
   4   0  12     4327.82     4397.13    140.14 o
   6   0  12     1807.13     1855.62     71.67 o
   8   0  12      135.12      130.64     22.11 o
  10   0  12       13.05        1.39     19.99 o
  12   0  12      324.59      339.86     39.40 o
  14   0  12       38.90       44.82     21.87 o
  16   0  12      116.16      191.25     40.94 o
 -23   1  12       22.65       10.43     55.76 o
 -21   1  12       81.76      149.90     48.71 o
 -19   1  12     1319.07     1348.68     92.83 o
 -17   1  12      741.23      710.48     38.38 o
 -15   1  12       99.66       86.81      9.95 o
 -13   1  12      121.79      134.02     16.65 o
 -11   1  12      323.41      289.63     24.02 o
  -9   1  12     1199.95     1188.63     37.86 o
  -7   1  12     1624.86     1557.52     39.66 o
  -5   1  12     3108.62     3066.23     73.15 o
  -3   1  12     1677.59     1646.85     45.02 o
  -1   1  12      842.13      754.89     30.28 o
   1   1  12      491.80      518.23     21.29 o
   3   1  12      615.03      621.86     49.10 o
   5   1  12     1258.41     1265.49     44.17 o
   7   1  12     1897.63     1952.51     72.59 o
   9   1  12      288.10      261.68     27.05 o
  11   1  12       38.83       46.95     17.54 o
  13   1  12      322.46      289.39     27.35 o
 -24   2  12       33.40       72.25     30.29 o
 -22   2  12      266.94      385.59     48.34 o
 -20   2  12      294.49      361.17     58.89 o
 -18   2  12      707.59      638.57     58.96 o
 -16   2  12      683.67      723.24     43.94 o
 -14   2  12     1221.26     1141.89     66.72 o
 -12   2  12      229.99      209.85     17.72 o
 -10   2  12      437.07      416.85     34.39 o
  -8   2  12     1202.73     1210.22     50.16 o
  -6   2  12      317.63      322.52     17.24 o
  -4   2  12      607.86      544.17     41.84 o
  -2   2  12      346.59      292.94     19.37 o
   0   2  12       23.28       19.30      8.77 o
   2   2  12     2792.67     2669.41     81.68 o
   4   2  12      833.12      810.57     43.94 o
   6   2  12      350.35      348.47     24.51 o
   8   2  12      303.36      244.63     32.12 o
  10   2  12       11.69       37.44     18.11 o
  12   2  12      381.17      424.65     69.00 o
  14   2  12       72.61       82.85     70.82 o
 -21   3  12       85.31      102.93     30.64 o
 -19   3  12      314.83      398.30     94.46 o
 -17   3  12       89.90      159.79     24.63 o
 -15   3  12      188.32      107.52     24.14 o
 -13   3  12      388.57      349.10     58.63 o
 -11   3  12     1569.24     1743.22    125.70 o
  -7   3  12      165.08      154.31     25.84 o
  -5   3  12      406.75      359.27     36.45 o
  -3   3  12      558.13      542.94     41.36 o
  -1   3  12      121.81      126.62     27.31 o
   1   3  12     1181.57     1200.86     83.30 o
   3   3  12     1949.71     1811.77     85.26 o
   5   3  12     1986.88     2215.35    206.77 o
   7   3  12      316.96      253.03     34.39 o
   9   3  12      454.44      325.94     56.25 o
  11   3  12      122.37      120.18     51.89 o
  13   3  12        4.69       -2.80     49.55 o
 -12   4  12       51.49       63.34     48.12 o
 -10   4  12      158.26      191.19     52.35 o
  -8   4  12      628.53      548.54     70.49 o
  -6   4  12     1190.14     1086.80     85.32 o
 -15  -5  13       55.41      111.09     49.03 o
 -13  -5  13       73.78      156.66     39.68 o
 -11  -5  13       76.15      112.74     81.78 o
  -9  -5  13       49.71       75.09     44.18 o
  -7  -5  13      158.21      289.97     48.75 o
  -5  -5  13      220.76      180.67     32.88 o
  -3  -5  13      238.96      260.02     40.24 o
  -1  -5  13      184.32      273.77     38.56 o
   1  -5  13      107.27      129.15     29.94 o
   3  -5  13      619.87      581.57     57.75 o
   5  -5  13       62.65       68.02     46.17 o
 -18  -4  13      401.28      447.06     46.02 o
 -16  -4  13       68.82       59.18     28.19 o
 -14  -4  13       62.84       73.81     25.33 o
 -12  -4  13       36.02       34.50     20.69 o
 -10  -4  13      351.01      284.72     25.42 o
  -8  -4  13       58.35       52.54     16.55 o
  -6  -4  13      208.66      224.36     24.73 o
  -4  -4  13      101.90       75.21     14.14 o
  -2  -4  13      726.35      698.71     71.66 o
   0  -4  13      315.15      345.39     36.67 o
   2  -4  13      101.33      151.67     32.81 o
   4  -4  13     1076.96     1004.99    149.28 o
   6  -4  13      499.86      628.83     44.87 o
   8  -4  13       43.08       42.10     26.94 o
  10  -4  13      146.62      182.82     30.32 o
 -21  -3  13       87.26      118.15     47.77 o
 -19  -3  13       23.01       30.46     16.48 o
 -17  -3  13      118.55      192.12     47.20 o
 -15  -3  13      358.46      375.67     61.32 o
 -13  -3  13      301.07      325.18     38.54 o
 -11  -3  13      482.54      450.80     53.03 o
  -9  -3  13      451.42      476.01     31.68 o
  -7  -3  13       27.95       38.80     16.83 o
  -5  -3  13      757.74      713.23     24.83 o
  -3  -3  13        4.96       -0.44      6.79 o
  -1  -3  13     1157.21     1081.99     33.29 o
   1  -3  13     1103.62     1109.47     71.35 o
   3  -3  13     1897.78     1905.40     76.49 o
   5  -3  13      653.97      742.94    114.58 o
   7  -3  13      156.44      112.23     27.89 o
   9  -3  13       79.71      108.86     26.13 o
  11  -3  13       24.74       15.91     26.70 o
  13  -3  13       41.11       97.72     32.18 o
 -24  -2  13      193.13      266.76     37.79 o
 -22  -2  13        6.80        2.83     38.73 o
 -20  -2  13       44.39       19.41     17.34 o
 -18  -2  13      404.19      393.50     44.62 o
 -16  -2  13      490.39      529.64     27.57 o
 -14  -2  13      203.97      153.44     21.16 o
 -12  -2  13      499.74      458.08     23.24 o
 -10  -2  13      596.48      603.50     24.04 o
  -8  -2  13      286.84      326.80     19.63 o
  -6  -2  13     2270.56     2410.87     56.20 o
  -4  -2  13      572.92      647.29     18.17 o
  -2  -2  13     1817.45     1728.21     47.31 o
   0  -2  13      272.67      282.54     16.64 o
   2  -2  13     2997.50     2978.90    108.94 o
   4  -2  13      438.21      434.89     37.06 o
   6  -2  13     1081.81     1215.51    142.13 o
   8  -2  13      415.40      397.00     51.11 o
  10  -2  13       35.53       20.67     21.67 o
  12  -2  13      507.29      465.71     57.23 o
  14  -2  13       45.77       54.31     30.23 o
 -23  -1  13       49.92      -33.24     28.42 o
 -21  -1  13      224.20      172.97     41.86 o
 -19  -1  13      647.45      697.58     38.03 o
 -17  -1  13      755.23      862.18     36.93 o
 -15  -1  13      307.87      331.15     23.04 o
 -13  -1  13      186.90      155.71     14.83 o
 -11  -1  13     4464.64     4273.73    121.43 o
  -9  -1  13      727.71      684.43     26.76 o
  -7  -1  13      244.15      214.34     12.46 o
  -5  -1  13      289.92      228.56     10.78 o
  -3  -1  13     1794.52     1748.20     47.52 o
  -1  -1  13      828.46      850.74     31.74 o
   1  -1  13      217.23      218.65     22.93 o
   3  -1  13      270.46      235.65     54.07 o
   5  -1  13      318.92      342.67     36.58 o
   7  -1  13     1915.49     1849.87    193.99 o
   9  -1  13      228.13      253.11     45.49 o
  11  -1  13      424.70      356.83     62.17 o
  13  -1  13      186.69      207.58     26.41 o
  15  -1  13      131.74      112.12     43.73 o
 -24   0  13       11.58       51.51     55.54 o
 -22   0  13      326.51      429.20     60.35 o
 -20   0  13     2380.93     2331.78     91.68 o
 -18   0  13       78.92       85.17     17.46 o
 -16   0  13      101.65      104.87     18.55 o
 -14   0  13     1435.62     1364.26     46.85 o
 -12   0  13       74.38       91.83     12.57 o
 -10   0  13       20.77        6.67      8.96 o
  -8   0  13       51.20       64.68      9.04 o
  -6   0  13       63.39       54.67      8.16 o
  -4   0  13      207.46      210.67     10.63 o
  -2   0  13     1977.67     1869.05     47.00 o
   0   0  13        6.47       12.80     10.26 o
   2   0  13     3005.08     2967.97    101.99 o
   4   0  13      346.23      323.70     30.39 o
   6   0  13      131.07       86.33     21.69 o
   8   0  13     2718.90     2897.22    107.91 o
  10   0  13      384.12      374.93     22.66 o
  12   0  13      325.11      283.88     46.79 o
  14   0  13       65.70       42.96     21.55 o
 -23   1  13       53.53       12.98     29.35 o
 -21   1  13      218.10      134.25     30.77 o
 -19   1  13      636.22      598.48     40.28 o
 -17   1  13      759.83      813.91     41.39 o
 -15   1  13      297.11      350.09     35.51 o
 -13   1  13      186.96      159.17     22.00 o
 -11   1  13     4469.48     4325.89    125.52 o
  -9   1  13      730.97      654.53     23.41 o
  -7   1  13      230.39      228.86     14.46 o
  -5   1  13      303.29      265.46     17.59 o
  -3   1  13     1805.68     1718.42     53.51 o
  -1   1  13      793.68      915.08     37.47 o
   1   1  13      221.41      224.36     18.71 o
   3   1  13      266.07      236.93     14.49 o
   5   1  13      323.00      371.14     44.84 o
   7   1  13     1901.69     1762.85     62.76 o
   9   1  13      226.48      202.49     26.45 o
  11   1  13      406.03      280.35     42.47 o
  13   1  13      191.06      179.03     54.37 o
  15   1  13      133.44       58.63     37.24 o
 -24   2  13      186.24      186.57     40.95 o
 -22   2  13        6.50        0.91     30.17 o
 -20   2  13       39.33      -14.83     47.51 o
 -18   2  13      414.01      384.50     29.11 o
 -16   2  13      485.86      456.27     42.29 o
 -14   2  13      193.05      135.26     18.76 o
 -12   2  13      514.20      511.53     25.42 o
 -10   2  13      594.89      579.86     33.51 o
  -8   2  13      284.19      287.46     17.23 o
  -6   2  13     2331.63     2480.74    115.48 o
  -4   2  13      576.12      645.09     34.74 o
  -2   2  13     1815.61     1668.87     59.81 o
   0   2  13      268.70      234.07     15.42 o
   2   2  13     2928.76     2894.00     75.29 o
   4   2  13      434.12      443.09     28.02 o
   6   2  13     1082.00     1171.76     53.21 o
   8   2  13      405.81      406.45     28.83 o
  12   2  13      511.07      446.05     82.00 o
  14   2  13       44.07       50.53     48.71 o
 -21   3  13       86.22      143.57     46.82 o
 -19   3  13       22.39      -35.39     25.21 o
 -17   3  13      117.20      193.29     31.99 o
 -15   3  13      363.38      412.85     48.46 o
 -13   3  13      300.64      324.06     42.43 o
 -11   3  13      473.56      393.57     56.51 o
  -9   3  13      449.16      443.25     54.24 o
  -7   3  13       32.75       19.01     19.79 o
  -5   3  13      741.00      670.22     43.67 o
  -3   3  13        7.10        1.50     16.26 o
  -1   3  13     1146.21     1118.99     76.28 o
   1   3  13     1104.61     1153.52     76.09 o
   3   3  13     1944.04     2089.43    114.54 o
   5   3  13      648.94      703.10     74.10 o
   7   3  13      143.57      199.84     48.90 o
   9   3  13       79.03      137.15     45.46 o
  11   3  13       23.56      134.94     48.58 o
  13   3  13       42.77      114.26     51.18 o
 -12   4  13       35.71       59.63     39.99 o
  -8   4  13       59.55       48.38     42.40 o
  -6   4  13      219.82      244.78     51.11 o
 -15  -5  14       24.29      228.91     70.04 o
 -13  -5  14       90.39       89.97     32.50 o
 -11  -5  14       70.44      139.44     41.14 o
  -9  -5  14      229.45      329.68     35.13 o
  -7  -5  14       78.78      127.91     23.01 o
  -5  -5  14       70.59       59.18     58.33 o
  -3  -5  14      930.42     1038.54     72.87 o
  -1  -5  14       12.49       29.52     37.78 o
   1  -5  14      162.32      199.63     37.23 o
   3  -5  14      382.72      589.79     53.98 o
   5  -5  14      304.91      446.93     45.09 o
 -18  -4  14       19.95       46.00     24.43 o
 -16  -4  14      472.29      491.25     40.50 o
 -14  -4  14       62.24      118.26     24.09 o
 -12  -4  14      512.50      454.16     35.93 o
 -10  -4  14       38.62       85.97     27.28 o
  -8  -4  14       57.69      108.46     22.68 o
  -6  -4  14      659.88      611.63     41.21 o
  -4  -4  14      323.79      326.62     21.61 o
  -2  -4  14      174.80      176.51     39.73 o
   0  -4  14      892.21      805.53     58.33 o
   2  -4  14      460.09      344.53     47.17 o
   4  -4  14      220.46      333.33     51.54 o
   6  -4  14      628.04      633.70    124.60 o
   8  -4  14       35.87      -21.52     30.40 o
 -21  -3  14       40.43       52.17     25.78 o
 -19  -3  14      115.39       34.70     22.71 o
 -17  -3  14       51.15       40.38     18.55 o
 -15  -3  14      183.04      260.08     21.79 o
 -13  -3  14        3.04       38.11     27.87 o
 -11  -3  14      581.62      438.40     28.62 o
  -9  -3  14      241.11      192.54     26.61 o
  -7  -3  14     1037.65      871.68     23.45 o
  -5  -3  14      556.76      498.09     21.35 o
  -3  -3  14      205.82      193.13     14.40 o
  -1  -3  14      447.30      459.91     21.49 o
   1  -3  14     1679.01     1631.86     51.08 o
   3  -3  14      229.93      191.29     30.90 o
   5  -3  14      130.28       59.84     28.03 o
   7  -3  14       75.01       92.54     25.99 o
   9  -3  14       13.69       11.32     27.53 o
  11  -3  14      152.57      197.53     31.20 o
 -22  -2  14       13.18       20.58     21.56 o
 -20  -2  14       46.97       12.41     30.60 o
 -18  -2  14      413.22      354.55     56.19 o
 -16  -2  14      188.58      176.51     19.85 o
 -14  -2  14       66.62      112.17     17.42 o
 -12  -2  14      991.51      981.11     37.98 o
 -10  -2  14      527.28      448.69     22.92 o
  -8  -2  14      294.49      269.45     16.72 o
  -6  -2  14       95.96       92.28      7.23 o
  -4  -2  14     1612.21     1537.43     56.63 o
  -2  -2  14      914.13      906.48     27.91 o
   0  -2  14      803.32      781.08     33.16 o
   2  -2  14      288.28      273.46     53.65 o
   4  -2  14     2274.41     2251.69     91.18 o
   8  -2  14      951.26      896.83     61.41 o
  10  -2  14      469.31      516.44     62.03 o
  12  -2  14      276.66      477.79     58.14 o
 -23  -1  14        5.46       -1.00     24.26 o
 -21  -1  14      129.10       64.12     23.57 o
 -19  -1  14      132.14      189.13     31.84 o
 -17  -1  14     1813.31     1938.06     71.18 o
 -15  -1  14     1866.16     1808.55     91.79 o
 -13  -1  14      301.96      337.96     18.99 o
 -11  -1  14     1013.39      980.53     34.77 o
  -9  -1  14     1937.72     1832.24     56.74 o
  -7  -1  14       62.89       55.37      8.70 o
  -5  -1  14      519.54      465.13     20.77 o
  -3  -1  14     1089.00     1101.88     37.83 o
  -1  -1  14      249.07      250.43     25.09 o
   1  -1  14      588.61      604.82     34.39 o
   3  -1  14      289.64      226.62     35.71 o
   5  -1  14     2452.30     2383.96    109.67 o
   7  -1  14      917.69      868.31     95.79 o
   9  -1  14       84.22       54.84     25.45 o
  11  -1  14      180.41      145.75     41.98 o
  13  -1  14        3.82      -22.66     36.43 o
 -24   0  14      435.01      492.65     43.24 o
 -20   0  14      544.13      610.39     35.99 o
 -18   0  14      137.79      134.66     24.58 o
 -16   0  14     1214.88     1258.65     47.70 o
 -14   0  14      664.67      723.57     32.05 o
 -12   0  14     1309.90     1370.43     40.56 o
 -10   0  14     3859.04     3841.68    107.76 o
  -8   0  14        1.12        7.96      7.37 o
  -6   0  14      484.12      480.29     17.07 o
  -4   0  14      486.83      474.61     27.44 o
  -2   0  14     5902.94     5834.22    152.58 o
   0   0  14      691.20      773.44     30.00 o
   2   0  14      251.18      273.51     25.62 o
   4   0  14        6.10       39.66     16.99 o
   6   0  14     5354.81     5104.63    213.51 o
   8   0  14      117.17       99.24     34.34 o
  10   0  14      249.56      216.59     25.05 o
  12   0  14      489.37      568.04     50.03 o
  14   0  14      250.77      294.88     53.33 o
 -23   1  14        4.60      -11.85     44.77 o
 -21   1  14      134.78       79.92     26.50 o
 -19   1  14      135.28      202.38     54.30 o
 -17   1  14     1798.48     1870.75     67.24 o
 -15   1  14     1837.07     1711.58     73.86 o
 -13   1  14      300.99      343.38     19.05 o
 -11   1  14     1030.41     1055.54     38.13 o
  -9   1  14     1937.60     1983.88     59.54 o
  -7   1  14       59.27       71.31     11.06 o
  -5   1  14      517.99      516.31     18.49 o
  -3   1  14     1124.61     1127.49     50.85 o
  -1   1  14      249.86      254.27     18.47 o
   1   1  14      565.19      591.84     34.52 o
   3   1  14      287.78      213.38     13.53 o
   5   1  14     2444.25     2362.70     83.67 o
   7   1  14      901.63      904.37     45.52 o
   9   1  14       86.59      141.78     47.54 o
  11   1  14      178.44      186.70     53.20 o
  13   1  14        3.78       25.04     45.52 o
 -22   2  14       13.23       10.44     22.66 o
 -20   2  14       43.73       27.64     40.51 o
 -18   2  14      413.45      301.78     30.43 o
 -16   2  14      199.06      258.37     42.60 o
 -14   2  14       65.36      100.23     29.59 o
 -12   2  14      987.59      986.48     40.66 o
 -10   2  14      513.96      480.93     49.28 o
  -8   2  14      296.49      215.68     15.49 o
  -6   2  14      105.70      128.71     14.53 o
  -4   2  14     1602.01     1535.07     46.79 o
  -2   2  14      893.36      878.63     44.73 o
   0   2  14      806.54      745.66     34.81 o
   2   2  14      266.54      242.46     13.26 o
   4   2  14     2284.85     2320.56     88.15 o
   6   2  14      185.21      142.39     20.93 o
  12   2  14      266.30      313.06     78.36 o
 -21   3  14       44.01       47.29     52.35 o
 -19   3  14      113.02       36.68     47.15 o
 -17   3  14       47.78       56.84     45.91 o
 -15   3  14      182.33      273.72     45.26 o
 -13   3  14        2.73       94.02     28.67 o
  -9   3  14      239.48      263.57     47.86 o
  -7   3  14     1020.33      922.80     56.19 o
  -5   3  14      563.34      536.82     27.54 o
  -1   3  14      453.68      394.48     47.21 o
   1   3  14     1715.54     1696.33    135.26 o
   3   3  14      234.99      180.46     42.73 o
   7   3  14       71.52        5.92     51.18 o
   9   3  14       13.22       14.50     42.27 o
  11   3  14      155.43      176.30     63.80 o
 -12   4  14      503.55      422.18     72.96 o
 -10   4  14       39.20      102.03     45.33 o
  -8   4  14       54.82       93.45     47.67 o
  -6   4  14      668.57      654.60     65.62 o
 -13  -5  15       23.48       49.41     80.93 o
 -11  -5  15      634.85      653.68     52.00 o
  -9  -5  15      127.83       65.62     59.50 o
  -7  -5  15      838.67      907.26     99.34 o
  -5  -5  15       44.35       80.73     36.13 o
  -3  -5  15      147.90      185.79     35.22 o
  -1  -5  15       22.88       27.87     56.74 o
   1  -5  15      486.02      487.73     72.44 o
   3  -5  15      357.82      205.89     57.75 o
 -18  -4  15        8.48       29.21     23.22 o
 -16  -4  15      272.02      156.08     33.67 o
 -14  -4  15       82.05       90.13     37.33 o
 -12  -4  15       62.72      131.05     21.63 o
 -10  -4  15      173.83      156.88     27.08 o
  -8  -4  15      113.86       45.82     24.08 o
  -6  -4  15      291.06      236.48     30.52 o
  -4  -4  15      193.97      110.02     35.16 o
  -2  -4  15      876.19      992.86    100.02 o
   0  -4  15      274.76      270.78     42.72 o
   2  -4  15      227.82      312.57     39.78 o
   4  -4  15       87.53      129.79     41.78 o
   6  -4  15      229.18      384.01     64.84 o
   8  -4  15       61.01       81.17     27.60 o
 -21  -3  15       57.67       18.68     35.53 o
 -19  -3  15      100.49      134.77     24.03 o
 -17  -3  15      106.07      136.18     22.07 o
 -15  -3  15       17.75       18.18     14.89 o
 -13  -3  15        5.71       51.32     19.51 o
 -11  -3  15      619.21      543.69     33.53 o
  -9  -3  15     1361.94     1289.22     60.25 o
  -7  -3  15      260.73      249.75      9.66 o
  -5  -3  15      258.88      251.39     15.04 o
  -3  -3  15      365.25      322.99     20.36 o
  -1  -3  15      212.34      167.94     21.59 o
   1  -3  15      405.20      369.77     68.48 o
   3  -3  15      445.22      401.51     41.55 o
   5  -3  15      444.04      456.26     40.48 o
   7  -3  15      335.59      320.29     36.14 o
   9  -3  15       37.65       -2.09     38.67 o
  11  -3  15      417.65      393.09     40.89 o
 -22  -2  15       82.02      199.04     31.95 o
 -20  -2  15      120.54      252.00     49.72 o
 -18  -2  15        5.49       40.33     16.17 o
 -16  -2  15      734.90      711.16     46.51 o
 -14  -2  15      208.69      187.05     49.42 o
 -12  -2  15      349.46      278.24     20.67 o
 -10  -2  15      125.48      101.07     19.82 o
  -8  -2  15      500.42      415.78     28.69 o
  -6  -2  15      202.15      221.48     10.77 o
  -4  -2  15       58.75       57.23     11.67 o
  -2  -2  15     1947.90     1863.19     64.84 o
   0  -2  15      996.72      942.88     49.99 o
   2  -2  15      346.85      417.38     35.81 o
   4  -2  15      508.61      473.37     33.81 o
   8  -2  15      160.03      197.47     50.33 o
  10  -2  15      181.17      140.64     40.88 o
  12  -2  15       15.84      -50.69     33.80 o
 -23  -1  15      177.15      176.55     28.27 o
 -21  -1  15      328.00      333.73     34.71 o
 -19  -1  15      219.55      306.26     30.38 o
 -17  -1  15       91.89       76.87     18.08 o
 -15  -1  15     1194.58     1192.64     66.42 o
 -13  -1  15     1233.85     1084.47     39.51 o
 -11  -1  15      461.74      437.93     33.37 o
  -9  -1  15      314.33      307.79     21.11 o
  -7  -1  15      595.74      583.46     20.36 o
  -5  -1  15      226.90      208.49     18.86 o
  -3  -1  15     2395.56     2193.39     60.60 o
  -1  -1  15      366.69      368.94     21.26 o
   1  -1  15       90.74       45.03     18.66 o
   3  -1  15      999.39      898.99     43.72 o
   5  -1  15     1235.64     1283.90     66.60 o
   7  -1  15      642.33      731.61     48.36 o
   9  -1  15      925.62     1110.99     78.66 o
  11  -1  15      274.05      222.60     25.06 o
  13  -1  15       22.89      -10.08     50.92 o
 -24   0  15      470.71      423.85     51.33 o
 -22   0  15       20.75        5.37     64.97 o
 -20   0  15      333.18      344.68     35.04 o
 -18   0  15      148.20      100.96     21.05 o
 -16   0  15        8.10       -6.69     12.87 o
 -14   0  15      221.79      211.81     18.89 o
 -12   0  15     8410.62     9024.24    238.80 o
 -10   0  15     1101.82     1065.88     32.65 o
  -8   0  15     1656.58     1653.09     47.00 o
  -6   0  15      708.86      690.03     25.99 o
  -4   0  15     1871.20     1880.92     90.64 o
  -2   0  15      132.65      108.94     11.36 o
   0   0  15       38.24       43.10     15.87 o
   2   0  15       41.41       13.56     14.26 o
   4   0  15      199.19      212.23     40.19 o
   6   0  15     1832.49     1755.05     83.16 o
   8   0  15      115.12      112.55     21.20 o
  10   0  15       93.94      112.52     25.48 o
  12   0  15       66.12      113.61     41.75 o
 -23   1  15      179.45      188.46     52.02 o
 -21   1  15      335.84      424.40     55.28 o
 -19   1  15      218.75      277.75     66.92 o
 -17   1  15       87.71      118.30     18.62 o
 -15   1  15     1192.56     1083.15     45.70 o
 -13   1  15     1222.93     1062.14     40.03 o
 -11   1  15      439.73      438.77     19.34 o
  -9   1  15      319.73      292.29     23.29 o
  -7   1  15      608.18      607.72     23.87 o
  -5   1  15      228.28      208.57     18.64 o
  -3   1  15     2371.21     2285.55     70.97 o
  -1   1  15      362.92      386.31     22.63 o
   1   1  15       94.35       63.02     30.95 o
   3   1  15     1009.98      898.24     53.20 o
   5   1  15     1205.81     1161.54     65.72 o
   7   1  15      639.32      695.05     65.14 o
   9   1  15      916.05      920.94     63.34 o
  11   1  15      279.67      278.87     47.52 o
  13   1  15       23.92       26.14     49.49 o
 -22   2  15       82.57       97.21     33.77 o
 -20   2  15      126.89      270.01     65.75 o
 -18   2  15        5.97       97.48     43.64 o
 -16   2  15      740.56      703.82     41.21 o
 -14   2  15      207.41      176.14     18.70 o
 -12   2  15      335.50      269.18     21.77 o
 -10   2  15      125.76       91.46     16.30 o
  -8   2  15      488.88      434.04     26.62 o
  -6   2  15      192.59      202.31     20.00 o
  -4   2  15       52.22       38.23     13.90 o
  -2   2  15     1937.44     1843.59     77.74 o
   0   2  15     1000.68     1030.79     39.71 o
   2   2  15      353.55      407.60     41.36 o
   4   2  15      505.79      415.27     30.59 o
   6   2  15      135.59      147.89     31.31 o
   8   2  15      160.02      194.25     44.22 o
  10   2  15      173.64      144.56     57.68 o
  12   2  15       14.74      -42.86     42.86 o
 -21   3  15       53.20       46.73     36.13 o
 -19   3  15      104.32      174.28     56.32 o
 -17   3  15      101.61      137.74     38.24 o
 -15   3  15       20.57       56.47     28.40 o
 -13   3  15        4.53        4.15     27.21 o
 -11   3  15      614.98      688.68     71.21 o
  -9   3  15     1370.80     1285.47    115.43 o
  -7   3  15      279.61      222.73     45.46 o
  -5   3  15      260.25      314.69     51.37 o
  -1   3  15      216.27      225.46     40.51 o
   1   3  15      422.44      281.91     40.58 o
   3   3  15      432.20      520.90     48.45 o
   5   3  15      428.78      357.87     63.80 o
   7   3  15      339.08      194.77     52.55 o
   9   3  15       35.82      114.91     55.86 o
  11   3  15      424.81      345.51     61.39 o
 -10   4  15      178.61      245.62     58.72 o
  -8   4  15      122.73       94.03     49.75 o
  -6   4  15      286.76      242.31     58.53 o
 -13  -5  16      157.66      156.21     33.72 o
 -11  -5  16      239.20      241.33     30.99 o
  -9  -5  16      480.26      457.56     38.43 o
  -7  -5  16      394.93      477.68     66.10 o
  -5  -5  16      193.86      319.83     42.84 o
  -3  -5  16       92.06      225.48     44.42 o
  -1  -5  16       86.81       69.75     35.09 o
   1  -5  16       26.83       84.51     32.08 o
 -18  -4  16       55.46      137.84     37.54 o
 -16  -4  16      271.35      236.94     35.17 o
 -14  -4  16       73.55       91.90     31.15 o
 -12  -4  16        3.43       -7.39     33.69 o
 -10  -4  16      427.76      426.57     35.91 o
  -8  -4  16      726.64      721.56     45.67 o
  -6  -4  16      361.95      376.14     30.94 o
  -4  -4  16      869.28      887.27     76.67 o
  -2  -4  16      196.66      183.06     48.58 o
   0  -4  16      263.44      202.57     42.79 o
   2  -4  16      301.06      163.36     47.73 o
   4  -4  16       19.94       98.33     44.09 o
   6  -4  16       64.65      168.57     38.76 o
 -21  -3  16       60.74       79.54     24.69 o
 -19  -3  16       35.63       23.90     19.48 o
 -17  -3  16       95.54       70.61     16.04 o
 -15  -3  16      231.05      188.54     23.99 o
 -13  -3  16      277.51      252.60     28.91 o
 -11  -3  16      329.57      267.15     25.19 o
  -9  -3  16       68.10       30.99     23.15 o
  -7  -3  16      178.34      128.85     14.50 o
  -5  -3  16      141.98      122.89     11.65 o
  -3  -3  16      200.30      260.64     27.31 o
  -1  -3  16      597.46      609.51     44.20 o
   1  -3  16     1746.90     1947.61    104.28 o
   3  -3  16       19.03        8.79     26.24 o
   5  -3  16      289.36      458.14     65.36 o
   7  -3  16      259.95      234.83     44.42 o
   9  -3  16      132.22      145.17    105.19 o
 -22  -2  16       87.00       62.04     32.90 o
 -20  -2  16       37.23      102.62     23.07 o
 -18  -2  16      129.02       69.71     21.23 o
 -16  -2  16      395.33      316.28     39.52 o
 -14  -2  16       21.60      -25.62     19.08 o
 -12  -2  16      361.88      281.47     18.85 o
 -10  -2  16      203.64      147.22     20.64 o
  -8  -2  16     1698.48     1593.60     63.42 o
  -6  -2  16      238.56      254.91     21.22 o
  -4  -2  16      182.55      170.16     13.00 o
  -2  -2  16     1710.42     1599.48     63.29 o
   0  -2  16      431.78      399.03     23.02 o
   2  -2  16      241.00      196.93     32.09 o
   4  -2  16      850.02      934.42     57.36 o
   8  -2  16       45.65      108.42     30.02 o
  10  -2  16       78.13       76.46     36.22 o
  12  -2  16       49.88       19.20     39.16 o
 -23  -1  16      149.76      107.81     26.96 o
 -21  -1  16      163.59      168.76     28.06 o
 -19  -1  16      201.33      149.39     24.93 o
 -17  -1  16      204.03      200.96     55.70 o
 -15  -1  16      101.40      118.31     17.53 o
 -13  -1  16      181.13      133.02     16.03 o
 -11  -1  16      566.17      565.75     23.81 o
  -9  -1  16      138.06      134.65     10.77 o
  -7  -1  16     1604.57     1556.15     41.57 o
  -5  -1  16       61.64       29.43     12.84 o
  -3  -1  16     1029.30     1015.30     37.61 o
  -1  -1  16      880.49      905.71     39.74 o
   1  -1  16      683.59      765.53     44.27 o
   3  -1  16      422.13      449.01     30.23 o
   5  -1  16     1065.46     1067.75     69.08 o
   7  -1  16       77.99      109.49     27.44 o
   9  -1  16      187.69      242.39     42.21 o
  11  -1  16      166.63      119.60     39.86 o
  13  -1  16      161.57      271.05     69.52 o
 -24   0  16       80.76       97.73     32.18 o
 -22   0  16      705.69      737.07     62.91 o
 -20   0  16        0.50        0.71     16.28 o
 -18   0  16       99.98      145.26     27.71 o
 -16   0  16      190.78      182.84     17.18 o
 -14   0  16        1.29        1.54     12.56 o
 -12   0  16     1422.98     1361.60     49.42 o
 -10   0  16      433.26      451.64     18.43 o
  -8   0  16     4061.56     4016.55    104.99 o
  -6   0  16       38.32       25.19     13.00 o
  -4   0  16      708.82      699.20     35.60 o
  -2   0  16      972.58      929.10     44.93 o
   0   0  16      272.70      265.90     20.23 o
   2   0  16     1495.23     1421.00     98.10 o
   4   0  16      415.91      460.01     51.81 o
   6   0  16      194.57      147.77     25.20 o
   8   0  16      247.90      214.34     35.95 o
  10   0  16      553.18      500.36     93.61 o
  12   0  16        3.73        8.70     34.28 o
 -23   1  16      149.11      116.57     38.25 o
 -21   1  16      163.09       89.17     44.58 o
 -19   1  16      198.88      174.18     42.07 o
 -17   1  16      209.43      208.01     27.02 o
 -15   1  16      102.36       92.79     23.97 o
 -13   1  16      175.42      106.67     15.96 o
 -11   1  16      560.11      586.33     24.01 o
  -9   1  16      131.04      106.38     13.19 o
  -7   1  16     1593.81     1521.59     49.33 o
  -5   1  16       59.38       53.70     26.60 o
  -3   1  16      991.48      980.56     69.58 o
  -1   1  16      877.64      908.64     38.15 o
   1   1  16      705.52      701.32     58.79 o
   3   1  16      426.89      394.77     70.43 o
   5   1  16     1086.58     1082.23     55.32 o
   7   1  16       79.98       85.12     28.80 o
   9   1  16      183.51      249.59     70.04 o
  11   1  16      159.71      164.66     57.68 o
  13   1  16      161.89      202.64     57.29 o
 -22   2  16       92.14       17.24     26.77 o
 -20   2  16       40.67      136.63     42.99 o
 -18   2  16      124.13       75.86     31.41 o
 -16   2  16      391.53      344.21     36.30 o
 -14   2  16       20.40        3.77     14.12 o
 -12   2  16      342.07      280.74     31.80 o
 -10   2  16      203.08      168.85     29.46 o
  -8   2  16     1667.29     1604.61     73.31 o
  -6   2  16      244.31      247.79     19.65 o
  -4   2  16      194.07      146.66     17.89 o
  -2   2  16     1717.05     1670.36     62.54 o
   0   2  16      418.42      426.96     22.72 o
   2   2  16      249.38      222.06     25.63 o
   4   2  16      864.07      865.17     51.84 o
   6   2  16      195.59      134.61     40.84 o
 -21   3  16       61.32       62.49     36.03 o
 -19   3  16       35.21      -10.80     31.41 o
 -17   3  16      100.75       26.34     36.94 o
 -15   3  16      229.15      164.27     41.94 o
 -13   3  16      278.76      265.71     35.09 o
  -9   3  16       66.94       75.37     52.22 o
  -7   3  16      167.94      158.81     50.59 o
  -5   3  16      143.51       84.02     20.42 o
  -3   3  16      209.94      239.05     38.37 o
  -1   3  16      597.45      677.43     68.48 o
   1   3  16     1758.34     1773.27    147.04 o
   5   3  16      274.87      447.41     70.23 o
   7   3  16      263.22      198.99     54.24 o
   9   3  16      128.33      134.94     53.91 o
 -10   4  16      428.78      447.93     69.39 o
  -8   4  16      732.87      603.81     78.88 o
  -6   4  16      355.07      265.59     56.71 o
   4   4  16       20.76      115.69     65.75 o
   6   4  16       62.96      167.19     61.97 o
 -13  -5  17      672.01      837.44     67.93 o
 -11  -5  17      191.88      184.74     29.48 o
  -9  -5  17       61.76       64.82     24.89 o
  -7  -5  17       17.28       29.16     32.24 o
  -5  -5  17      780.05      575.63     65.83 o
  -3  -5  17      210.88      247.58     45.65 o
  -1  -5  17      268.62      236.75     42.77 o
   1  -5  17      192.52      245.16     48.71 o
 -18  -4  17       80.90      106.87     37.84 o
 -16  -4  17      122.34      128.30     35.21 o
 -14  -4  17      249.33      203.48     44.48 o
 -12  -4  17      112.15       63.03     34.53 o
 -10  -4  17       78.91      159.79     28.72 o
  -8  -4  17      654.73      724.76     42.89 o
  -6  -4  17      252.80      252.11     31.80 o
  -4  -4  17      154.37      146.12     41.49 o
   0  -4  17       33.59      158.87     56.06 o
   2  -4  17      469.59      552.80     82.88 o
   4  -4  17      220.04      275.89     39.73 o
   6  -4  17      145.74       77.16     32.60 o
 -21  -3  17      122.91      243.90     32.95 o
 -19  -3  17       20.91       70.95     25.98 o
 -17  -3  17      125.64      113.75     22.47 o
 -15  -3  17       94.56       83.54     22.11 o
 -13  -3  17      375.12      372.68     24.81 o
 -11  -3  17      129.12       87.91     16.27 o
  -9  -3  17       37.67       38.42     15.18 o
  -7  -3  17      290.87      336.06     33.69 o
  -5  -3  17       21.30       26.02     29.05 o
  -3  -3  17     1094.27     1224.08     49.19 o
  -1  -3  17      460.88      506.84     53.46 o
   1  -3  17      506.72      536.57     73.29 o
   3  -3  17       30.33       45.46     51.89 o
   5  -3  17      217.27      203.29     35.98 o
   7  -3  17       54.63       75.14     28.04 o
   9  -3  17      107.38       75.98     29.91 o
 -22  -2  17      173.37      187.95     32.85 o
 -20  -2  17      125.65      129.89     29.28 o
 -18  -2  17      101.35      193.03     25.27 o
 -16  -2  17      297.59      316.56     29.30 o
 -14  -2  17       14.35       18.57     19.01 o
 -12  -2  17      246.28      247.17     24.73 o
 -10  -2  17     1265.39     1190.03     37.96 o
  -8  -2  17      562.50      528.51     22.07 o
  -6  -2  17      792.46      773.12     38.31 o
  -4  -2  17     1218.25     1160.18     44.37 o
  -2  -2  17      658.92      651.23     37.85 o
   0  -2  17      299.46      217.32     32.74 o
   2  -2  17       29.73       25.75     22.27 o
   4  -2  17      120.79      116.80     50.40 o
   6  -2  17      188.79      118.36     51.05 o
   8  -2  17       90.75       80.35     24.92 o
 -23  -1  17      188.87      223.18     37.42 o
 -21  -1  17      127.85      194.42     32.45 o
 -19  -1  17      110.93       69.23     19.55 o
 -17  -1  17      448.66      423.07     26.56 o
 -15  -1  17      501.17      478.18     25.84 o
 -13  -1  17      306.45      291.81     19.95 o
 -11  -1  17      950.20      908.39     30.90 o
  -9  -1  17     1700.67     1756.04     48.34 o
  -7  -1  17      834.62      790.18     32.51 o
  -5  -1  17     1240.54     1172.83     49.79 o
  -3  -1  17       66.40       45.08     13.87 o
  -1  -1  17     1064.34     1181.33     55.00 o
   1  -1  17      765.82      664.28     37.87 o
   3  -1  17      165.95      194.69     22.73 o
   5  -1  17      340.58      360.63     35.29 o
   7  -1  17      178.26      159.42     31.88 o
   9  -1  17      751.79      839.22     65.77 o
  11  -1  17      107.42       30.18     39.01 o
 -24   0  17      312.82      326.81     42.86 o
 -22   0  17      273.57      189.00     44.47 o
 -20   0  17       41.09       95.74     30.59 o
 -18   0  17      231.23      224.47     20.04 o
 -16   0  17      684.82      627.83     33.59 o
 -14   0  17     1112.06     1104.39     41.90 o
 -12   0  17        0.90       24.74     10.82 o
 -10   0  17     1639.91     1662.04     47.52 o
  -8   0  17     3788.19     3712.67     94.41 o
  -6   0  17        1.29       -9.38      7.31 o
  -4   0  17       92.54       55.26     13.75 o
  -2   0  17      826.66      867.75     42.30 o
   0   0  17      750.45      680.70     34.11 o
   2   0  17      191.22      151.69     19.21 o
   4   0  17       43.63       33.70     20.49 o
   6   0  17        5.02        0.08     15.97 o
   8   0  17      124.89      137.49     65.00 o
  10   0  17        7.53       78.20     81.16 o
  12   0  17      200.49      299.14     63.21 o
 -23   1  17      192.97      209.01     61.91 o
 -21   1  17      135.74      172.35     58.30 o
 -19   1  17      110.06       54.89     34.98 o
 -17   1  17      431.27      445.35     68.25 o
 -15   1  17      501.95      563.68     43.85 o
 -13   1  17      293.47      284.39     26.21 o
 -11   1  17      963.55      910.74     39.54 o
  -9   1  17     1689.77     1697.12     56.17 o
  -7   1  17      833.87      810.99     37.55 o
  -5   1  17     1259.42     1186.16     46.93 o
  -1   1  17     1046.79     1083.09     66.05 o
   1   1  17      753.09      698.66     45.28 o
   3   1  17      167.59      183.19     41.94 o
   5   1  17      356.78      294.84     39.27 o
   7   1  17      176.03      227.37     36.58 o
   9   1  17      738.26      731.72    122.81 o
  11   1  17      112.09        6.05     45.98 o
 -22   2  17      171.30      183.58     61.19 o
 -20   2  17      122.34      154.25     39.86 o
 -18   2  17       94.05      163.64     31.23 o
 -16   2  17      308.32      325.20     30.85 o
 -14   2  17       16.47       63.85     17.04 o
 -12   2  17      239.66      222.00     47.47 o
 -10   2  17     1252.00     1199.48     61.78 o
  -8   2  17      572.49      525.88     37.87 o
  -6   2  17      794.49      858.90     37.51 o
  -4   2  17     1225.54     1157.01     63.98 o
  -2   2  17      651.54      595.72     45.50 o
   0   2  17      306.43      265.98     39.15 o
   2   2  17       27.67       65.60     19.18 o
   4   2  17      114.24      164.07     44.29 o
   6   2  17      194.95      164.53     58.66 o
   8   2  17       85.87      140.53     44.68 o
  10   2  17      111.49      164.85     55.54 o
 -21   3  17      127.23      292.38     61.45 o
 -19   3  17       21.25       12.23     46.63 o
 -17   3  17      123.51      105.35     46.82 o
 -15   3  17       94.57      121.17     29.74 o
  -9   3  17       39.07       37.00     36.22 o
  -7   3  17      282.41      320.54     50.20 o
  -5   3  17       24.75       14.57     17.82 o
  -3   3  17     1087.42     1117.88    112.63 o
  -1   3  17      451.44      456.19     60.22 o
   1   3  17      508.62      537.09     65.42 o
   3   3  17       31.03      -10.60     33.62 o
   5   3  17      220.21      209.14     44.09 o
   7   3  17       53.83       45.91     38.04 o
   9   3  17      106.09       95.79     67.83 o
  -8   4  17      639.93      524.48     80.96 o
 -11  -5  18       16.35       20.72     24.96 o
  -9  -5  18      343.33      283.60     47.27 o
  -7  -5  18       77.27      164.66     54.24 o
  -5  -5  18      105.91      118.39     61.68 o
  -3  -5  18       34.54       61.91     37.88 o
  -1  -5  18       66.28       28.96     35.04 o
 -18  -4  18       53.19      127.45     34.02 o
 -16  -4  18      440.36      530.62     46.65 o
 -14  -4  18      377.54      420.35     45.85 o
 -12  -4  18       63.80      107.69     30.50 o
 -10  -4  18      155.89      213.50     30.81 o
  -8  -4  18      185.80      184.18     24.91 o
  -6  -4  18      420.15      449.84     46.56 o
  -4  -4  18      350.06      237.36     59.31 o
  -2  -4  18      252.66      132.08     51.63 o
   0  -4  18       42.10       58.86     30.99 o
   2  -4  18      130.13       10.12     66.07 o
   4  -4  18       65.02       36.55     48.19 o
 -21  -3  18      186.34      258.15     37.06 o
 -19  -3  18      133.90      208.34     30.43 o
 -17  -3  18       70.89      132.31     25.16 o
 -15  -3  18       68.42      127.79     49.23 o
 -13  -3  18      247.10      264.39     26.06 o
 -11  -3  18       93.92       85.57     22.77 o
  -9  -3  18      582.32      576.51     65.90 o
  -7  -3  18      304.90      169.60     34.53 o
  -5  -3  18      167.30      146.55     22.47 o
  -3  -3  18      281.90      318.80     23.78 o
  -1  -3  18      383.24      469.51     54.69 o
   1  -3  18      154.58      202.92     35.33 o
   3  -3  18       77.27       14.63     22.67 o
   5  -3  18       34.53       -4.31     32.81 o
   7  -3  18      103.70      112.46     34.63 o
 -22  -2  18       29.02       54.66     33.99 o
 -20  -2  18      134.45      106.19     20.72 o
 -18  -2  18      468.60      525.86     34.39 o
 -16  -2  18      207.87      147.68     23.15 o
 -14  -2  18      470.62      443.33     26.66 o
 -12  -2  18      306.08      280.17     39.60 o
 -10  -2  18      273.73      268.19     17.73 o
  -8  -2  18      660.04      620.95     19.33 o
  -6  -2  18       26.84       16.79     13.24 o
  -4  -2  18      335.39      368.51     24.30 o
  -2  -2  18      191.63      152.54     19.01 o
   0  -2  18     1006.27     1014.23     67.12 o
   2  -2  18       67.57       24.69     18.17 o
   4  -2  18       43.35       71.18     29.03 o
   6  -2  18      401.34      449.69     66.33 o
   8  -2  18      238.90      171.61     37.54 o
  10  -2  18       77.58      201.47     76.02 o
 -23  -1  18       80.40       90.07     37.39 o
 -21  -1  18      296.05      317.42     31.92 o
 -19  -1  18      165.54      170.84     22.82 o
 -17  -1  18      309.41      326.49     26.27 o
 -15  -1  18      160.40      121.74     19.83 o
 -13  -1  18      246.67      230.00     28.38 o
 -11  -1  18      771.42      815.26     44.50 o
  -9  -1  18      813.26      721.43     25.18 o
  -7  -1  18      315.81      300.22     24.23 o
  -5  -1  18     1799.50     1869.90     68.10 o
  -3  -1  18      434.90      347.63     26.14 o
  -1  -1  18      169.11       89.81     25.17 o
   1  -1  18     2288.10     2118.13     83.65 o
   3  -1  18      493.80      702.67     51.28 o
   5  -1  18      464.52      445.54     43.86 o
   7  -1  18       18.01       47.61     30.17 o
   9  -1  18      184.16      211.08     43.54 o
  11  -1  18       52.98      -33.31     32.67 o
 -24   0  18      509.15      624.41     71.92 o
 -20   0  18      165.80      181.24     30.89 o
 -18   0  18     1029.49     1101.06     58.12 o
 -16   0  18      568.14      532.81     30.19 o
 -14   0  18      109.68      101.56     17.82 o
 -12   0  18        5.55       -2.51      9.03 o
 -10   0  18      329.23      278.48     18.20 o
  -8   0  18     3571.15     3552.66     91.99 o
  -6   0  18       14.80        8.77     14.20 o
  -4   0  18        3.17        0.18      7.56 o
  -2   0  18       40.98       43.26     12.67 o
   0   0  18      571.15      478.28     53.49 o
   2   0  18      364.76      333.39     30.09 o
   4   0  18     1255.47     1103.38     85.32 o
   6   0  18      112.25       -4.23     33.95 o
   8   0  18        1.66       25.54     33.95 o
  10   0  18      119.73      146.47     43.12 o
 -23   1  18       80.85      126.87     30.02 o
 -21   1  18      299.03      258.69     38.71 o
 -19   1  18      170.44      107.17     27.95 o
 -17   1  18      305.54      279.61     31.53 o
 -15   1  18      157.98       94.99     19.77 o
 -13   1  18      265.16      254.44     15.10 o
 -11   1  18      771.19      785.79     34.04 o
  -9   1  18      792.48      832.45     30.83 o
  -7   1  18      324.45      323.15     24.65 o
  -5   1  18     1799.41     1875.55     88.55 o
  -3   1  18      422.90      351.49     47.47 o
  -1   1  18      158.31       51.44     29.98 o
   1   1  18     2311.34     2149.92    142.03 o
   5   1  18      446.42      407.27     58.24 o
   7   1  18       18.41       38.49     56.19 o
   9   1  18      186.93      192.62     53.52 o
  11   1  18       53.17      103.01     64.97 o
 -22   2  18       29.60       40.58     51.57 o
 -20   2  18      135.96       86.08     32.30 o
 -18   2  18      463.13      423.87     38.15 o
 -16   2  18      205.25      168.46     31.38 o
 -14   2  18      482.62      385.51     32.19 o
 -12   2  18      311.06      289.67     27.64 o
 -10   2  18      261.83      282.26     30.93 o
  -8   2  18      652.36      603.10     60.67 o
  -6   2  18       27.52       24.91     18.02 o
  -4   2  18      352.01      373.54     38.76 o
  -2   2  18      192.17      194.77     34.86 o
   0   2  18      988.94      966.82     67.50 o
   4   2  18       48.94       51.50     32.91 o
   6   2  18      411.02      555.56     77.00 o
   8   2  18      248.47      203.03     49.94 o
  10   2  18       75.10       46.56     51.05 o
 -17   3  18       69.50       84.22     39.60 o
 -15   3  18       68.55       62.48     28.50 o
 -13   3  18      251.23      313.97     58.53 o
 -11   3  18       93.00      113.61     39.86 o
  -9   3  18      574.15      489.29     85.58 o
  -7   3  18      307.60      211.16     44.55 o
  -3   3  18      288.52      285.23     44.09 o
  -1   3  18      384.26      385.31     48.58 o
   1   3  18      148.45      151.59     42.14 o
   5   3  18       36.86      -30.43     41.36 o
   7   3  18      105.88       69.00     47.02 o
  -8   4  18      179.40      166.67     51.37 o
  -9  -5  19       61.29      106.19     37.12 o
  -7  -5  19      326.65      231.06     67.96 o
  -5  -5  19      117.35       67.95     59.41 o
 -16  -4  19        0.28       86.24     70.53 o
 -14  -4  19      225.17      275.90     31.77 o
 -12  -4  19      172.04      198.31     36.43 o
 -10  -4  19        0.09        8.62     37.71 o
  -8  -4  19       49.47       19.29     17.12 o
  -6  -4  19        8.68      -20.04     62.49 o
  -4  -4  19      364.66      383.20     61.03 o
  -2  -4  19        0.70       74.39     59.67 o
   0  -4  19      595.20      756.23     72.25 o
   2  -4  19       39.69       60.48     30.77 o
 -19  -3  19       57.12       70.24     26.48 o
 -17  -3  19       43.68       52.75     31.56 o
 -15  -3  19        1.39       -4.63     25.62 o
 -13  -3  19      934.07      841.23     44.45 o
 -11  -3  19      106.02      113.75     20.13 o
  -9  -3  19      601.43      639.16     38.88 o
  -7  -3  19       82.89       66.39     66.04 o
  -5  -3  19      665.98      825.76     44.41 o
  -3  -3  19        8.87       40.75     38.99 o
  -1  -3  19      196.07      134.77     31.36 o
   1  -3  19      474.10      505.94     47.33 o
   3  -3  19      195.68      158.12     41.59 o
   5  -3  19       87.86       14.33     37.00 o
   7  -3  19      218.81      270.46     51.70 o
 -22  -2  19       40.98       36.36     23.99 o
 -20  -2  19        6.88       18.26     20.91 o
 -18  -2  19      298.28      363.46     31.38 o
 -16  -2  19      228.43      213.13     26.27 o
 -14  -2  19      411.41      473.51     31.10 o
 -12  -2  19       53.34       55.29     16.56 o
 -10  -2  19     1000.94      967.59     54.87 o
  -8  -2  19      187.16      143.96     28.41 o
  -6  -2  19        1.71       31.55     16.18 o
  -4  -2  19      677.67      767.36     49.25 o
  -2  -2  19      632.31      622.40    104.80 o
   0  -2  19      187.99      226.08     33.42 o
   2  -2  19      412.09      540.99     62.10 o
   4  -2  19      103.44       99.30     29.23 o
   6  -2  19        6.05       58.33     41.16 o
   8  -2  19      510.25      602.92     47.39 o
 -21  -1  19      185.61      120.28     26.71 o
 -19  -1  19       36.71       63.67     22.19 o
 -17  -1  19      275.89      157.04     25.40 o
 -15  -1  19      686.27      740.12     35.69 o
 -13  -1  19      139.20      157.14     19.60 o
 -11  -1  19      813.25      858.22     32.16 o
  -9  -1  19     1772.15     1814.68     52.89 o
  -7  -1  19      649.65      591.34     40.77 o
  -5  -1  19     1495.01     1586.72     56.21 o
  -3  -1  19       59.61       80.45     15.88 o
  -1  -1  19     1358.91     1224.60     78.34 o
   1  -1  19      405.37      380.69     28.47 o
   3  -1  19       44.97       61.96     23.21 o
   5  -1  19      369.36      338.16     58.66 o
   7  -1  19      148.40      151.98     42.92 o
   9  -1  19      122.50      170.91     52.02 o
 -24   0  19      602.43      857.51     81.00 o
 -22   0  19      688.18      789.98     67.03 o
 -20   0  19       20.74       -1.01     48.03 o
 -18   0  19      116.06      147.88     30.80 o
 -16   0  19      221.89      247.93     24.50 o
 -14   0  19        0.60       56.80     16.05 o
 -12   0  19      240.64      285.37     20.17 o
 -10   0  19      136.83      178.94     21.22 o
  -8   0  19       52.54       67.46      9.23 o
  -6   0  19     3512.68     3659.69    117.91 o
  -4   0  19      439.12      463.56     33.84 o
  -2   0  19      245.83      252.62     21.45 o
   0   0  19      497.49      580.52     38.79 o
   2   0  19       53.14       31.64     21.47 o
   4   0  19      162.65      282.10     57.03 o
   6   0  19      200.19      150.68     49.23 o
   8   0  19      204.40      191.91     52.61 o
  10   0  19        0.46        3.72     60.87 o
 -23   1  19       13.88      -37.16     24.78 o
 -21   1  19      181.43      153.28     55.86 o
 -19   1  19       33.51      105.34     28.96 o
 -17   1  19      280.51      214.00     42.66 o
 -15   1  19      685.79      675.42     34.57 o
 -13   1  19      148.08      132.98     15.23 o
 -11   1  19      807.46      830.56     32.43 o
  -9   1  19     1824.86     1866.89     71.92 o
  -7   1  19      651.68      659.51     35.21 o
  -5   1  19     1462.94     1491.28     77.45 o
  -3   1  19       57.50       47.80     39.08 o
  -1   1  19     1355.48     1390.69    105.22 o
   1   1  19      396.68      438.44     60.15 o
   5   1  19      369.40      388.62     39.11 o
   7   1  19      142.75      145.08     56.87 o
   9   1  19      131.08      177.92     61.71 o
 -22   2  19       37.14       37.91     29.88 o
 -20   2  19        6.68       33.60     58.46 o
 -18   2  19      301.39      345.60     39.71 o
 -16   2  19      229.78      146.64     39.86 o
 -14   2  19      408.42      375.28     42.18 o
 -12   2  19       54.77       42.67     17.29 o
 -10   2  19     1022.19     1018.46     50.99 o
  -8   2  19      191.86      206.47     37.91 o
  -6   2  19        0.91        8.32     20.81 o
  -4   2  19      681.00      799.36     63.67 o
  -2   2  19      629.13      705.78     55.73 o
   0   2  19      172.85      163.42     47.34 o
   2   2  19      410.77      445.92     62.10 o
   6   2  19        6.42      -15.22     33.17 o
   8   2  19      512.99      526.82     75.96 o
 -19   3  19       59.25       64.84     40.97 o
 -15   3  19        1.92      -37.35     26.11 o
 -13   3  19      945.12      698.11     97.29 o
 -11   3  19      104.56       11.12     38.50 o
  -9   3  19      581.93      499.37     57.88 o
  -7   3  19       83.71       74.98     43.44 o
  -3   3  19        9.54       22.05     23.02 o
   1   3  19      463.95      520.70     73.42 o
   3   3  19      205.89      195.35     57.16 o
   5   3  19       87.54      112.05     39.54 o
   7   3  19      213.05      187.48     58.85 o
 -16  -4  20       44.65       52.47     29.75 o
 -14  -4  20       28.23       38.38     25.92 o
 -12  -4  20      156.07      203.37     34.44 o
 -10  -4  20      432.54      327.72     35.97 o
  -8  -4  20       88.47       98.61     25.25 o
  -6  -4  20      165.32      156.45     34.22 o
  -4  -4  20      101.65      190.40     32.06 o
  -2  -4  20      374.35      352.31     44.23 o
   0  -4  20      554.81      727.09     63.87 o
   2  -4  20       42.36       14.96     55.37 o
 -19  -3  20      194.80      298.86     36.25 o
 -17  -3  20       34.31       -2.44     27.52 o
 -15  -3  20       83.44      105.68     24.83 o
 -13  -3  20      273.98      247.36     25.88 o
 -11  -3  20      316.11      354.88     41.00 o
  -9  -3  20      134.38      166.07     57.03 o
  -7  -3  20      172.87      157.61     23.18 o
  -5  -3  20      274.68      317.60     27.78 o
  -3  -3  20      143.32      137.67     32.67 o
  -1  -3  20      306.69      378.68     58.59 o
   1  -3  20      358.66      428.04     45.65 o
   3  -3  20      139.41       39.27     31.66 o
   5  -3  20       38.18       20.93     27.43 o
 -22  -2  20      480.25      706.65     47.19 o
 -18  -2  20      113.92      119.67     32.51 o
 -16  -2  20       24.52       57.09     23.47 o
 -14  -2  20      309.58      357.16     25.92 o
 -12  -2  20      331.15      333.38     25.15 o
 -10  -2  20      225.58      253.66     36.15 o
  -8  -2  20      199.79      209.26     28.96 o
  -6  -2  20       70.81       44.16     21.26 o
  -4  -2  20      824.66      848.59     39.78 o
  -2  -2  20      446.64      555.78     30.42 o
   0  -2  20      666.52      651.52     59.49 o
   2  -2  20      147.09      121.41     35.44 o
   4  -2  20      202.55      227.48     43.51 o
   6  -2  20       56.26      140.92     68.61 o
   8  -2  20      111.88      110.59     47.73 o
 -23  -1  20      136.52      141.57     35.96 o
 -21  -1  20      164.56      158.41     25.47 o
 -19  -1  20      370.13      382.09     37.93 o
 -17  -1  20      102.88      138.52     27.61 o
 -15  -1  20      210.88      180.07     38.89 o
 -13  -1  20      531.61      525.54     31.66 o
 -11  -1  20       92.53       70.84     13.69 o
  -9  -1  20      125.95      101.38     21.36 o
  -7  -1  20      177.75      238.70     18.05 o
  -5  -1  20      689.44      666.71     33.21 o
  -3  -1  20      807.89      846.56     37.64 o
  -1  -1  20     1428.99     1379.00     78.26 o
   3  -1  20       58.91       34.64     25.72 o
   5  -1  20       20.97       59.50     45.85 o
   7  -1  20      144.60       48.19     34.67 o
   9  -1  20      126.81      120.10     66.30 o
 -22   0  20       86.54       98.84     33.58 o
 -20   0  20        4.89      -38.44     25.63 o
 -18   0  20        0.17      -27.01     25.76 o
 -16   0  20       91.35      148.94     20.89 o
 -14   0  20      286.29      272.59     27.37 o
 -12   0  20      828.12      862.66     34.66 o
 -10   0  20      956.87      918.12     30.40 o
  -8   0  20      535.50      522.05     22.03 o
  -6   0  20        2.57        7.52      8.15 o
  -4   0  20      480.79      452.37     30.05 o
  -2   0  20      371.73      426.16     37.55 o
   0   0  20     1169.27     1152.28     70.30 o
   2   0  20      451.39      429.06     35.15 o
   4   0  20      310.61      375.55     61.26 o
   6   0  20       65.95       -4.16     39.86 o
   8   0  20      466.62      433.89     57.75 o
 -23   1  20      138.14      184.04     61.45 o
 -21   1  20      166.82      124.86     58.53 o
 -19   1  20      378.30      342.49     34.21 o
 -17   1  20       99.02      136.78     26.24 o
 -15   1  20      205.24      154.42     23.80 o
 -13   1  20      522.10      498.74     38.16 o
 -11   1  20       98.77       88.69     33.91 o
  -9   1  20      137.31      123.99     20.64 o
  -7   1  20      182.63      192.66     18.62 o
  -5   1  20      691.28      742.33     66.62 o
  -3   1  20      806.90      764.31     70.04 o
  -1   1  20     1413.48     1341.33    104.44 o
   1   1  20       96.43      108.80     39.93 o
   3   1  20       66.86       48.90     32.97 o
   5   1  20       23.05       41.11     30.89 o
   9   1  20      126.79      101.32     50.07 o
 -22   2  20      476.62      693.69     64.84 o
 -20   2  20       82.61       80.51     47.47 o
 -18   2  20      117.22      106.13     30.27 o
 -16   2  20       25.49       75.37     36.03 o
 -14   2  20      315.99      420.41     73.03 o
 -12   2  20      328.46      241.01     33.34 o
 -10   2  20      216.73      279.99     36.45 o
  -8   2  20      205.56      179.88     31.21 o
  -4   2  20      830.29     1023.85     74.07 o
   0   2  20      683.01      732.12     63.54 o
   2   2  20      151.65      112.50     38.95 o
   4   2  20      202.94      262.60     63.80 o
   6   2  20       54.96      129.87     48.97 o
   8   2  20      109.07       77.13     60.48 o
 -19   3  20      196.50      213.43     55.86 o
 -17   3  20       35.81        8.91     41.10 o
 -15   3  20       80.91      199.78     65.49 o
 -13   3  20      272.84      160.11     45.98 o
 -11   3  20      315.91      232.68     50.79 o
  -9   3  20      133.97      207.32     51.76 o
  -1   3  20      299.18      423.94     67.76 o
   1   3  20      356.20      366.97     50.20 o
   3   3  20      144.16       82.33     49.42 o
   5   3  20       39.92       73.42     40.64 o
 -14  -4  21      127.91      161.16     33.57 o
 -12  -4  21      110.00      183.39     40.57 o
 -10  -4  21      112.33      143.55     31.29 o
  -8  -4  21      154.91      138.63     40.77 o
  -6  -4  21      387.55      477.65     56.65 o
  -4  -4  21       12.18       10.38     41.39 o
  -2  -4  21      172.16      213.21     50.30 o
   0  -4  21       62.95      103.19     39.20 o
 -19  -3  21      216.49      389.84     50.04 o
 -17  -3  21       34.10      -11.04     25.13 o
 -15  -3  21      345.72      485.61     45.05 o
 -13  -3  21       16.60      111.49     42.28 o
 -11  -3  21      174.48      182.51     23.48 o
  -9  -3  21       54.34       67.91     33.20 o
  -7  -3  21       52.37        8.77     20.51 o
  -5  -3  21      216.86      257.38     48.77 o
  -3  -3  21        9.11       87.99     73.09 o
  -1  -3  21      490.48      594.46     86.07 o
   1  -3  21       77.36       27.38     56.38 o
   3  -3  21      607.49      879.48    102.94 o
 -20  -2  21      205.25      180.40     33.19 o
 -18  -2  21      204.67      184.24     32.78 o
 -16  -2  21      168.74      187.29     33.44 o
 -14  -2  21      404.35      373.18     40.86 o
 -12  -2  21       14.04       -2.90     15.89 o
 -10  -2  21      206.75      222.60     39.68 o
  -8  -2  21       52.90       94.43     20.02 o
  -6  -2  21      345.55      420.81     30.68 o
  -4  -2  21      410.38      373.11     32.48 o
  -2  -2  21     1037.74     1099.42     66.32 o
   0  -2  21      435.75      390.75     75.21 o
   2  -2  21      118.82      172.68     30.54 o
   4  -2  21      722.21      668.94    104.76 o
   6  -2  21       12.20      127.92     40.77 o
 -23  -1  21       96.39       95.86     50.59 o
 -21  -1  21       15.43        2.72     20.80 o
 -19  -1  21      230.07      206.16     26.15 o
 -17  -1  21       22.74      -21.17     14.29 o
 -15  -1  21      195.14      143.83     22.90 o
 -13  -1  21      791.81      765.61     31.03 o
 -11  -1  21      146.39      165.54     33.01 o
  -9  -1  21      199.97      212.75     21.07 o
  -7  -1  21      648.87      586.02     52.78 o
  -5  -1  21      545.44      552.82     36.15 o
  -3  -1  21      149.66       51.83     49.88 o
  -1  -1  21      173.54      129.65     29.92 o
   1  -1  21      356.17      373.34     58.66 o
   3  -1  21      317.04      404.93     35.92 o
   5  -1  21       10.95       25.61     33.26 o
   7  -1  21      167.23      190.58     61.23 o
 -22   0  21       29.70       -8.71     39.21 o
 -20   0  21       22.25       26.22     22.38 o
 -18   0  21       88.63      138.15     29.56 o
 -16   0  21      217.16      277.71     25.55 o
 -14   0  21      105.00       97.02     18.66 o
 -12   0  21        0.04       -4.83     14.54 o
 -10   0  21     1723.72     1772.14     58.99 o
  -8   0  21       42.85       17.62     18.12 o
  -6   0  21      493.94      516.49     39.80 o
  -4   0  21       32.66        2.31     22.31 o
  -2   0  21      643.50      835.66     63.28 o
   0   0  21       11.64       41.67     26.43 o
   2   0  21      611.07      591.67     70.43 o
   4   0  21       37.25      -28.16     51.50 o
   6   0  21       23.23      156.34     35.51 o
   8   0  21      169.90      193.07     46.29 o
 -23   1  21       98.88       97.15     62.75 o
 -21   1  21       15.39       14.31     31.83 o
 -19   1  21      232.21      271.49     53.00 o
 -17   1  21       22.67      -10.09     19.24 o
 -15   1  21      185.63      155.03     32.95 o
 -13   1  21      801.47      758.92     67.69 o
 -11   1  21      149.91      120.43     13.59 o
  -9   1  21      191.69      156.02     16.94 o
  -7   1  21      661.91      671.55     37.69 o
  -3   1  21      146.96      137.61     37.72 o
   1   1  21      354.21      393.63     64.06 o
   3   1  21      335.35      305.45     52.81 o
   5   1  21       10.84      -60.93     45.72 o
   7   1  21      165.42      309.74     76.87 o
 -20   2  21      197.82      111.01     44.74 o
 -18   2  21      208.59      200.92     96.51 o
 -16   2  21      170.71      205.64     34.95 o
 -14   2  21      402.31      484.66     43.57 o
 -12   2  21       13.12      -35.34     23.56 o
 -10   2  21      221.62      187.05     24.31 o
  -6   2  21      349.56      304.67     39.28 o
  -2   2  21     1041.36     1233.12     98.52 o
   0   2  21      426.45      457.10     67.18 o
   2   2  21      115.84      261.62     50.07 o
   4   2  21      723.23      670.92     83.04 o
   6   2  21       11.95      151.52     63.34 o
 -19   3  21      219.75      423.55     61.71 o
 -17   3  21       34.51      -35.57     36.68 o
 -11   3  21      181.47      208.10     56.32 o
  -9   3  21       57.76      120.44     44.03 o
   1   3  21       77.32       84.74     37.59 o
   3   3  21      605.65      825.44     76.02 o
 -12  -4  22      135.64      157.44     29.12 o
 -10  -4  22      223.24      251.29     46.42 o
  -8  -4  22      156.85      244.64     55.89 o
  -6  -4  22       24.58      -49.47     33.94 o
  -4  -4  22       19.86      127.89     37.85 o
  -2  -4  22       79.16       78.98     36.73 o
 -17  -3  22       73.62       99.92     26.42 o
 -15  -3  22       78.71       72.06     21.86 o
 -13  -3  22      290.41      293.47     61.23 o
 -11  -3  22       71.00       82.37     35.43 o
  -9  -3  22      126.63       69.40     29.99 o
  -7  -3  22      254.28      313.94     26.66 o
  -5  -3  22      282.34      177.14     49.07 o
  -3  -3  22      330.65      434.06     53.13 o
  -1  -3  22      136.21       46.11     28.82 o
   1  -3  22      471.46      623.12     79.63 o
   3  -3  22      340.98      341.38     45.08 o
 -20  -2  22      296.23      248.80     37.41 o
 -18  -2  22       30.66       71.40     21.21 o
 -16  -2  22      138.06      167.10     25.24 o
 -14  -2  22      114.01      172.88     27.23 o
 -12  -2  22       20.01       -1.33     16.56 o
 -10  -2  22      149.93      180.02     24.42 o
  -8  -2  22      100.47      148.37     27.54 o
  -6  -2  22      651.02      712.23     49.02 o
  -4  -2  22      138.78      129.50     29.55 o
  -2  -2  22      798.58      966.87     60.90 o
   0  -2  22        0.72        4.69     25.90 o
   2  -2  22      754.07      783.18     63.62 o
   4  -2  22       45.92       46.95     30.63 o
 -21  -1  22      122.20      107.42     79.11 o
 -19  -1  22      143.87      241.05     42.49 o
 -17  -1  22       34.53        1.48     21.67 o
 -15  -1  22      376.60      293.00     30.63 o
 -13  -1  22       57.45       61.67     19.65 o
 -11  -1  22      818.54      943.91     42.96 o
  -9  -1  22      263.46      300.31     31.37 o
  -7  -1  22       29.58       55.51     42.99 o
  -5  -1  22      118.98       78.20     37.10 o
  -3  -1  22      156.07      159.07     53.65 o
  -1  -1  22      700.49      595.45     52.36 o
   1  -1  22      718.53      695.64     55.75 o
   3  -1  22      444.74      449.03     45.48 o
   5  -1  22        5.76       -8.18     29.45 o
 -22   0  22       18.85        7.40     53.98 o
 -20   0  22      533.94      538.53     62.69 o
 -18   0  22        2.38      -12.70     28.90 o
 -16   0  22      253.18      271.84     27.79 o
 -14   0  22        3.36       16.89     15.64 o
 -12   0  22      385.96      426.94     26.05 o
 -10   0  22       78.41       88.04     16.56 o
  -8   0  22     2672.72     2641.45     97.97 o
  -6   0  22      130.01      130.71     24.78 o
  -4   0  22     1007.24     1033.62    166.35 o
  -2   0  22      101.80      244.13     53.39 o
   0   0  22       94.04       70.14     28.81 o
   2   0  22      318.41      130.71     53.00 o
   4   0  22      201.30      371.33     58.01 o
   6   0  22       33.67      117.63     69.03 o
 -21   1  22      125.02      118.29     68.35 o
 -19   1  22      137.64      228.72     31.02 o
 -17   1  22       35.15       49.06     24.53 o
 -15   1  22      370.06      274.35     49.65 o
 -13   1  22       58.54       72.98     21.22 o
 -11   1  22      818.31      847.29    128.79 o
  -9   1  22      267.40      297.02     24.97 o
  -7   1  22       33.94       43.70     22.24 o
  -5   1  22      112.78       97.42     41.10 o
  -3   1  22      155.90      196.65     36.29 o
  -1   1  22      722.38      558.16     77.58 o
   1   1  22      724.98      856.07     82.00 o
   5   1  22        5.98       51.31     42.53 o
 -20   2  22      299.39      173.83     48.77 o
 -18   2  22       31.72       14.83     50.98 o
 -16   2  22      136.67      122.31     29.42 o
 -14   2  22      112.31       97.68     45.98 o
 -12   2  22       21.44       26.05     50.04 o
  -6   2  22      656.99      739.92     59.83 o
  -4   2  22      138.40      143.78     36.94 o
  -2   2  22      811.45      917.98     89.48 o
   0   2  22        0.60      -57.06     38.04 o
   2   2  22      740.37      683.93     84.28 o
 -13   3  22      290.61      272.28     56.32 o
 -11   3  22       70.02       13.27     37.00 o
  -9   3  22      124.01       62.04     37.52 o
 -10  -4  23       24.25      -33.91     32.12 o
  -8  -4  23       33.40       70.66     34.53 o
  -6  -4  23       36.97      -19.83     32.07 o
 -17  -3  23      109.63      188.14     51.29 o
 -15  -3  23      242.95      237.15     30.87 o
 -13  -3  23      110.67       72.20     39.38 o
 -11  -3  23      135.54      104.31     26.57 o
  -9  -3  23      146.12      185.77     42.42 o
  -7  -3  23      368.67      411.10     44.34 o
  -5  -3  23       60.67      148.82     38.63 o
  -3  -3  23      227.08       94.45     34.59 o
  -1  -3  23      326.85      443.62     49.42 o
   1  -3  23      265.16      321.52     47.21 o
 -20  -2  23       49.75       95.85     40.82 o
 -18  -2  23      270.01      262.06     26.97 o
 -16  -2  23      643.72      694.12     41.82 o
 -14  -2  23      206.09      194.45     25.76 o
 -12  -2  23      122.68       64.52     20.52 o
 -10  -2  23      462.85      516.52     36.01 o
  -8  -2  23      222.77      226.52     27.72 o
  -6  -2  23      530.08      559.15     40.25 o
  -4  -2  23      174.35      308.44     65.49 o
  -2  -2  23        3.47       53.65     36.78 o
   0  -2  23       68.61      114.74     42.89 o
   2  -2  23      272.65      281.96     39.99 o
   4  -2  23       49.19       88.30     33.01 o
 -21  -1  23        1.98      -13.25     29.63 o
 -19  -1  23      266.84      247.87     36.02 o
 -17  -1  23      215.90      191.96     26.77 o
 -15  -1  23      920.33      984.46     48.14 o
 -13  -1  23        9.98       23.43     16.58 o
 -11  -1  23     1116.35     1140.15     60.96 o
  -9  -1  23      170.37      197.56     57.10 o
  -7  -1  23      495.97      539.11     35.38 o
  -5  -1  23      124.19      151.55     27.06 o
  -3  -1  23      180.45      160.06     37.78 o
  -1  -1  23       16.10       40.32     27.12 o
   1  -1  23      169.35      245.23     36.76 o
   3  -1  23      318.26      369.08     74.36 o
 -22   0  23       10.39        2.04     63.73 o
 -20   0  23       64.05       92.32     38.00 o
 -18   0  23      363.31      357.28     35.33 o
 -16   0  23        1.78       17.62     29.19 o
 -14   0  23       81.46      118.11     32.00 o
 -12   0  23        7.20       12.30     24.25 o
 -10   0  23      747.98      663.57     38.39 o
  -8   0  23      205.78      316.91     28.10 o
  -6   0  23      813.38      948.99     46.80 o
  -4   0  23       60.03       36.16     43.31 o
  -2   0  23       86.57       25.26     21.30 o
   0   0  23       19.16      149.64     52.74 o
   2   0  23      427.68      523.24     62.10 o
   4   0  23      105.56       96.12     45.07 o
 -19   1  23      272.68      344.01     58.07 o
 -17   1  23      212.68      137.40     34.04 o
 -15   1  23      911.74      875.12     53.53 o
 -13   1  23        9.34       26.06     22.82 o
 -11   1  23     1150.14     1346.59     62.30 o
  -9   1  23      170.13      127.88     16.53 o
  -7   1  23      489.62      423.81     53.72 o
  -5   1  23      125.23      161.15     39.41 o
  -3   1  23      190.82      189.89     43.12 o
  -1   1  23       15.16       32.78     41.88 o
   3   1  23      313.73      421.60     57.68 o
 -20   2  23       50.03       96.83     52.81 o
 -18   2  23      270.98      232.81     46.82 o
 -16   2  23      644.38      675.61     87.08 o
 -14   2  23      210.91      200.28     33.45 o
 -12   2  23      127.61       89.91     30.40 o
 -10   2  23      462.61      483.38     50.79 o
  -8   2  23      225.38      250.37     38.76 o
  -6   2  23      521.41      579.95     76.67 o
  -4   2  23      177.79      213.89     41.55 o
  -2   2  23        5.43       42.47     27.96 o
   0   2  23       68.83       61.52     32.84 o
 -13   3  23      112.26       35.96     41.49 o
 -15  -3  24      334.77      365.33     49.98 o
 -13  -3  24       89.59       40.10     27.45 o
 -11  -3  24      243.13      239.61     30.74 o
  -9  -3  24      110.73       73.97     21.06 o
  -7  -3  24      468.98      575.74     57.37 o
  -5  -3  24      310.90      220.26     47.73 o
  -3  -3  24       31.31       18.34     27.74 o
  -1  -3  24       87.85      205.95     71.92 o
 -18  -2  24      117.49      153.48     28.00 o
 -16  -2  24      610.09      723.12     70.46 o
 -14  -2  24      259.21      236.67     38.06 o
 -12  -2  24      196.52      247.76     39.83 o
 -10  -2  24       53.35       39.86     29.72 o
  -8  -2  24      278.74      293.55     31.44 o
  -6  -2  24      231.30      248.72     27.92 o
  -4  -2  24       28.24      119.59     54.82 o
  -2  -2  24       25.70       40.63     41.49 o
   0  -2  24      195.80      263.51     41.03 o
   2  -2  24       69.59       31.43     37.39 o
 -21  -1  24      295.67      364.02     49.56 o
 -19  -1  24      114.06      132.15     31.67 o
 -17  -1  24       71.27      184.81     30.50 o
 -15  -1  24      242.52      267.42     40.92 o
 -13  -1  24      119.98       79.17     21.60 o
 -11  -1  24        7.55       87.04     26.86 o
  -9  -1  24       86.80      136.77     46.89 o
  -7  -1  24      198.57      170.43     23.60 o
  -5  -1  24      353.31      317.09     29.11 o
  -3  -1  24      642.17      749.62     51.95 o
  -1  -1  24       10.68       49.82     32.32 o
   3  -1  24       60.91      179.49     54.11 o
 -20   0  24      140.98      172.06     33.80 o
 -18   0  24        7.12       87.76     27.73 o
 -16   0  24      109.55      165.11     35.06 o
 -14   0  24       31.00      -12.70     25.46 o
 -12   0  24      969.03     1094.36     56.65 o
 -10   0  24      141.64      139.74     23.33 o
  -8   0  24       50.07       67.16     20.03 o
  -6   0  24       56.66       52.34     20.42 o
  -4   0  24      194.81      130.88     24.03 o
  -2   0  24      434.81      396.49     52.68 o
   0   0  24       18.20       48.15     28.31 o
   2   0  24      213.21      275.15     59.18 o
   4   0  24        2.71      -43.57     42.27 o
 -21   1  24      303.95      275.72     48.70 o
 -19   1  24      110.36      127.79     52.02 o
 -15   1  24      249.78      236.52     43.51 o
 -13   1  24      116.87       45.91     48.77 o
 -11   1  24        8.56       35.26     55.11 o
  -9   1  24       89.54       75.95     30.26 o
  -7   1  24      201.14      205.63     43.90 o
  -5   1  24      353.32      298.82     45.78 o
  -3   1  24      636.47      701.36     80.31 o
  -1   1  24       10.34       50.20     39.67 o
   1   1  24      142.62      144.11     43.96 o
   3   1  24       63.32      137.09     46.56 o
 -18   2  24      116.20      101.71     40.38 o
 -16   2  24      608.17      611.03     55.29 o
 -14   2  24      257.63      156.33     41.55 o
 -12   2  24      199.42      223.19     55.15 o
  -6   2  24      227.77      212.13     51.44 o
  -4   2  24       25.78       64.45     27.38 o
  -2   2  24       29.48       64.58     36.16 o
   0   2  24      196.81      202.77     48.77 o
   2   2  24       71.21       19.96     42.92 o
 -13  -3  25      128.07      220.95     29.22 o
 -11  -3  25       46.63       80.17     21.18 o
  -9  -3  25      192.23      286.92     60.19 o
  -7  -3  25      162.57      229.49     47.47 o
  -5  -3  25       38.25       39.02     61.88 o
 -18  -2  25      231.35      237.80     33.09 o
 -16  -2  25      413.45      343.66     36.19 o
 -14  -2  25      272.12      298.75     54.37 o
 -12  -2  25       84.94      117.55     23.73 o
 -10  -2  25      235.91      309.66     35.16 o
  -8  -2  25      163.56      215.97     27.13 o
  -6  -2  25       66.04      181.66     34.61 o
  -4  -2  25      305.89      390.28     45.72 o
  -2  -2  25      135.38      106.43     47.38 o
   0  -2  25       40.60       69.92     30.22 o
 -19  -1  25      137.35      116.47     27.67 o
 -17  -1  25       64.40      -18.59     31.50 o
 -15  -1  25       34.64       54.82     21.78 o
 -13  -1  25      734.58      789.33     50.21 o
 -11  -1  25      339.15      363.33     37.63 o
  -9  -1  25       26.87       35.60     23.72 o
  -7  -1  25      536.58      614.54     36.09 o
  -5  -1  25      226.88      348.53     40.95 o
  -3  -1  25      225.59      179.34     47.99 o
  -1  -1  25       30.62       11.40     57.00 o
   1  -1  25      192.17      261.68     55.02 o
 -20   0  25      135.15      113.46     30.83 o
 -18   0  25      137.90      100.28     46.95 o
 -16   0  25      145.44      267.28     60.87 o
 -14   0  25      146.48      229.61     57.85 o
 -12   0  25      459.46      597.01     65.32 o
 -10   0  25       51.54       10.44     25.56 o
  -8   0  25      324.82      369.43     42.95 o
  -6   0  25       30.96       66.85     46.69 o
  -4   0  25      177.39      156.98     34.34 o
  -2   0  25      269.33      301.59     38.95 o
   0   0  25        2.82      -66.23     44.16 o
   2   0  25       56.11      128.57     53.00 o
 -19   1  25      135.30       23.67     42.14 o
 -17   1  25       67.88       19.83     47.02 o
 -15   1  25       36.37       85.52     37.46 o
 -13   1  25      741.44      666.31     70.10 o
 -11   1  25      337.75      386.22     38.20 o
  -7   1  25      533.55      623.52     80.57 o
  -3   1  25      213.61      180.79     46.82 o
  -1   1  25       30.50       42.66     43.12 o
   1   1  25      195.06      210.64     50.66 o
 -18   2  25      230.15      312.15     59.63 o
 -16   2  25      420.48      482.07     69.19 o
 -14   2  25      271.84      304.74     60.15 o
  -4   2  25      316.53      430.05     54.89 o
  -2   2  25      134.73       94.62     35.31 o
   0   2  25       43.85       42.40     33.95 o
  -9  -3  26       35.00       26.87     33.54 o
 -16  -2  26      112.30      124.51     52.55 o
 -14  -2  26      262.30      270.16     32.32 o
 -12  -2  26      396.83      502.28     64.84 o
 -10  -2  26       81.25       55.74     23.81 o
  -8  -2  26      274.37      257.19     30.73 o
  -6  -2  26       61.84       52.02     53.26 o
  -4  -2  26      159.51      162.35     34.71 o
  -2  -2  26      183.04      157.85     35.99 o
 -19  -1  26       27.30       60.45     49.20 o
 -17  -1  26      218.65      228.72     41.12 o
 -15  -1  26       84.92        5.03     29.00 o
 -13  -1  26      534.85      629.06     56.17 o
 -11  -1  26       15.59       45.75     28.32 o
  -9  -1  26      224.83      249.21     29.52 o
  -7  -1  26       25.96       32.48     19.58 o
  -5  -1  26       47.53       24.39     25.39 o
  -3  -1  26      443.71      481.22     57.89 o
  -1  -1  26      114.51      135.04     72.54 o
 -18   0  26       85.33       19.63     85.32 o
 -16   0  26        7.87        6.86     31.96 o
 -14   0  26       55.49      100.60     29.88 o
 -12   0  26      664.40      889.18    116.99 o
  -8   0  26       29.48       38.93     18.62 o
  -6   0  26      150.65      118.32     67.89 o
  -4   0  26      153.04       35.76     38.73 o
  -2   0  26        2.70       42.40     33.78 o
   0   0  26      110.88      132.99     49.81 o
 -19   1  26       27.66       15.35     42.66 o
 -17   1  26      207.73      135.78     49.68 o
 -13   1  26      543.43      717.38     62.82 o
 -11   1  26       13.95       18.66     25.83 o
  -9   1  26      224.16      269.36     53.39 o
  -7   1  26       23.62        5.85     27.83 o
  -3   1  26      445.29      485.98     55.60 o
  -1   1  26      110.76      101.71     47.86 o
 -16   2  26      115.62      102.29     47.28 o
 -14  -2  27      107.81      158.60     33.31 o
 -12  -2  27       72.38       40.66     28.93 o
 -10  -2  27      164.43      147.89     36.87 o
  -8  -2  27      133.33      190.85     33.26 o
  -6  -2  27       31.26      -23.07     39.31 o
 -17  -1  27       96.19      156.95     75.70 o
 -15  -1  27      163.89      216.49     50.27 o
 -13  -1  27      431.33      550.09     47.17 o
 -11  -1  27       61.41      102.18     22.41 o
  -9  -1  27      154.38      184.37     25.96 o
  -7  -1  27       27.32       85.06     44.87 o
  -5  -1  27      296.00      438.84     50.91 o
  -3  -1  27      151.22      166.70     38.01 o
 -18   0  27       19.77       15.36     30.89 o
 -16   0  27       95.95      114.95     77.55 o
 -14   0  27      100.03      136.78     34.86 o
 -12   0  27      251.09      263.32     48.90 o
 -10   0  27        0.88      -15.77     24.68 o
  -8   0  27      758.77      906.70     68.63 o
  -6   0  27      384.51      551.58     47.86 o
  -4   0  27       54.38       34.79     43.99 o
  -2   0  27       74.28      183.32     52.61 o
 -17   1  27       95.63      110.29     48.64 o
 -15   1  27      161.86      213.50     47.02 o
 -13   1  27      423.35      435.97     63.34 o
 -11   1  27       60.69       72.71     30.12 o
  -9   1  27      153.25       96.18     45.46 o
  -7   1  27       27.07       86.10     48.25 o
 -15  -1  28      127.71      161.73     56.32 o
 -13  -1  28       48.43       54.95     30.47 o
 -11  -1  28       91.14      162.98     35.53 o
  -9  -1  28       34.25       18.36     30.69 o
  -7  -1  28      375.60      288.15     38.43 o
  -5  -1  28      380.73      411.66     77.87 o
 -16   0  28        1.03       29.29     29.77 o
 -14   0  28       15.80       28.45     34.91 o
 -12   0  28       48.07       55.74     57.94 o
 -10   0  28      187.27      206.50     37.48 o
  -8   0  28        1.97      -41.16     53.59 o
  -6   0  28      111.35      154.02     37.76 o
  -4   0  28      772.95      705.53     90.13 o
 -15   1  28      126.97       77.91     50.79 o
 -13   1  28       47.54      177.92     50.92 o
  -9   1  28       35.30       37.85     46.37 o
  -7   1  28      375.51      277.68     60.35 o
  -5   1  28      374.95      393.89     64.12 o
 -12   0  29        2.26       27.29     30.15 o
 -10   0  29      385.37      418.24     80.25 o
 
